# Supplementary material for: Assessing the impact of non-pharmaceutical interventions (NPI) on the dynamics of COVID-19: A mathematical modelling study of the case of Ethiopia
Source: PLoS One. 2021 Nov 16;16(11):e0259874. doi: 10.1371/journal.pone.0259874 (PMC8594814; doi:10.1371/journal.pone.0259874)
Supplement: S1 Data — (ZIP) [file pone.0259874.s002.zip]

Archive with 2 entries (2 files):
- Data_MatlabCode/Data.txt
- Data_MatlabCode/Matlab_Code.txt
