# Supplementary material for: Assessing the impact of non-pharmaceutical interventions (NPI) on the dynamics of COVID-19: A mathematical modelling study of the case of Ethiopia
Source: PLoS One. 2021 Nov 16;16(11):e0259874. doi: 10.1371/journal.pone.0259874 (PMC8594814; doi:10.1371/journal.pone.0259874)
Supplement: S1 Data — (ZIP) [file pone.0259874.s002.zip › Data_MatlabCode/Data.txt]

	daily case	days since COVID	cumulative case	daily death	cumulative death	daily recovered	total recovered	active case	ICU					symp	Asymp
3/13/2020	0	1	1	0	0	0	0	1	0					0	1
3/14/2020	0	2	1	0	0	0	0	1	0					0	1
3/15/2020	3	3	4	0	0	0	0	4	0					0	4
3/16/2020	1	4	5	0	0	0	0	5	0					0	5
3/17/2020	1	5	6	0	0	0	0	6	0					0	6
3/18/2020	0	6	6	0	0	0	0	6	0					0	6
3/19/2020	1	7	7	0	0	0	0	7	0					0	7
3/20/2020	2	8	9	0	0	0	0	9	0					0	9
3/21/2020	0	9	9	0	0	0	0	9	0					0	9
3/22/2020	2	10	11	0	0	0	0	11	0					1	10
3/23/2020	0	11	11	0	0	0	0	11	0					1	10
3/24/2020	1	12	12	0	0	0	0	12	0					1	11
3/25/2020	0	13	12	0	0	0	0	12	0					1	11
3/26/2020	0	14	12	0	0	0	0	12	0					1	11
3/27/2020	4	15	16	0	0	0	0	16	0					1	15
3/28/2020	0	16	16	0	0	1	1	15	0					1	14
3/29/2020	5	17	21	0	0	0	1	20	1					1	18
3/30/2020	2	18	23	0	0	3	4	19	1					1	17
3/31/2020	3	19	26	0	0	-2	2	24	1					1	22
4/1/2020	3	20	29	0	0	0	2	27	2					1	24
4/2/2020	0	21	29	0	0	1	3	26	2					1	23
4/3/2020	6	22	35	0	0	0	3	32	2					2	29
4/4/2020	3	23	38	0	0	1	4	34	2					2	30
4/5/2020	5	24	43	2	2	0	4	37	1					2	34
4/6/2020	1	25	44	0	2	0	4	38	1					2	35
4/7/2020	8	26	52	0	2	0	4	46	1					2	43
4/8/2020	3	27	55	0	2	0	4	49	2					2	45
4/9/2020	1	28	56	0	2	0	4	50	2					2	46
4/10/2020	9	29	65	1	3	0	4	58	1					3	54
4/11/2020	4	30	69	0	3	6	10	56	0					3	53
4/12/2020	2	31	71	0	3	0	10	58	0					3	55
4/13/2020	3	32	74	0	3	4	14	57	0					3	54
4/14/2020	8	33	82	0	3	0	14	65	0					3	62
4/15/2020	3	34	85	0	3	1	15	67	0					3	64
4/16/2020	7	35	92	0	3	0	15	74	1					4	69
4/17/2020	4	36	96	0	3	0	15	78	1					4	73
4/18/2020	9	37	105	0	3	1	16	86	1					4	81
4/19/2020	3	38	108	0	3	0	16	89	1					4	84
4/20/2020	3	39	111	0	3	0	16	92	1					5	86
4/21/2020	3	40	114	0	3	0	16	95	0					5	90
4/22/2020	2	41	116	0	3	5	21	92	0					5	87
4/23/2020	0	42	116	0	3	0	21	92	0					5	87
4/24/2020	1	43	117	0	3	4	25	89	0					4	85
4/25/2020	5	44	122	0	3	4	29	90	0					5	86
4/26/2020	1	45	123	0	3	12	41	79	0					4	75
4/27/2020	1	46	124	0	3	9	50	71	0					4	67
4/28/2020	2	47	126	0	3	0	50	73	0					4	69
4/29/2020	4	48	130	0	3	8	58	69	0					3	66
4/30/2020	1	49	131	0	3	1	59	69	0					3	66
5/1/2020	2	50	133	0	3	7	66	64	0					3	61
5/2/2020	0	51	133	0	3	3	69	61	0					3	58
5/3/2020	2	52	135	0	3	6	75	57	0					3	54
5/4/2020	5	53	140	0	3	0	75	62	0					3	59
5/5/2020	5	54	145	1	4	16	91	50	0					3	48
5/6/2020	17	55	162	0	4	2	93	65	0					3	62
5/7/2020	29	56	191	0	4	0	93	94	1					5	88
5/8/2020	3	57	194	0	4	2	95	95	1					5	89
5/9/2020	16	58	210	1	5	2	97	108	0					5	103
5/10/2020	29	59	239	0	5	2	99	135	0					7	128
5/11/2020	11	60	250	0	5	6	105	140	0					7	133
5/12/2020	11	61	261	0	5	1	106	150	0					8	143
5/13/2020	2	62	263	0	5	2	108	150	0					8	143
5/14/2020	9	63	272	0	5	0	108	159	0					8	151
5/15/2020	15	64	287	0	5	4	112	170	0					9	162
5/16/2020	19	65	306	0	5	1	113	188	0					9	179
5/17/2020	11	66	317	0	5	0	113	199	0					10	189
5/18/2020	35	67	352	0	5	3	116	231	0					12	219
5/19/2020	13	68	365	0	5	4	120	240	0					12	228
5/20/2020	24	69	389	0	5	2	122	262	0					13	249
5/21/2020	10	70	399	0	5	1	123	271	0					14	257
5/22/2020	34	71	433	0	5	5	128	300	0					15	285
5/23/2020	61	72	494	0	5	23	151	338	0					17	321
5/24/2020	88	73	582	0	5	1	152	425	0					21	404
5/25/2020	73	74	655	0	5	7	159	489	1					24	464
5/26/2020	46	75	701	1	6	8	167	526	1					26	499
5/27/2020	30	76	731	0	6	14	181	542	1					27	514
5/28/2020	100	77	831	1	7	10	191	631	1					32	599
5/29/2020	137	78	968	1	8	6	197	761	4					38	719
5/30/2020	95	79	1063	0	8	11	208	847	5					42	800
5/31/2020	109	80	1172	3	11	1	209	952	4					47	901
6/1/2020	85	81	1257	1	12	8	217	1026	4					51	971
6/2/2020	87	82	1344	2	14	14	231	1097	8					54	1035
6/3/2020	142	83	1486	3	17	15	246	1219	6					61	1152
6/4/2020	150	84	1636	1	18	4	250	1366	16					68	1283
6/5/2020	169	85	1805	1	19	12	262	1522	18					75	1429
6/6/2020	129		1934	1	20	19	281	1631	27					80	1524
6/7/2020	86		2020	7	27	63	344	1647	32					81	1534
6/8/2020	126		2146	0	27	17	361	1756	32					86	1638
6/9/2020	190		2336	5	32	18	379	1923	32					95	1796
6/10/2020	170		2506	3	35	22	401	2068	33					102	1933
6/11/2020	147		2653	5	40	33	434	2177	32					107	2038
6/12/2020	245		2898	7	47	17	451	2398	38					118	2242
6/13/2020	268		3166	8	55	44	495	2614	39					129	2446
6/14/2020	179		3345	2	57	50	545	2741	30					136	2575
6/15/2020	176		3521	3	60	75	620	2839	29					141	2670
6/16/2020	109		3630	1	61	118	738	2829	32					140	2657
6/17/2020	129		3759	2	63	111	849	2845	30					141	2674
6/18/2020	195		3954	2	65	85	934	2953	27					146	2780
6/19/2020	116		4070	7	72	93	1027	2969	32					147	2790
6/20/2020	399		4469	0	72	95	1122	3273	30					162	3081
6/21/2020	63		4532	2	74	91	1213	3243	32					161	3050
6/22/2020	131		4663	1	75	84	1297	3289	38					163	3088
6/23/2020	185		4848	0	75	115	1412	3359	38					166	3155
6/24/2020	186		5034	3	78	74	1486	3468	38					172	3259
6/25/2020	141		5175	3	81	58	1544	3548	30					176	3342
6/26/2020	250		5425	8	89	144	1688	3646	30					181	3435
6/27/2020	145		5570	5	94	327	2015	3459	30					171	3258
6/28/2020	119		5689	4	98	117	2132	3457	30					171	3256
6/29/2020	157		5846	5	103	298	2430	3311	30					164	3117
6/30/2020	200		6046	0	103		2430	3511	30					174	3307
7/1/2020	79		6125	4	107	121	2551	3465	31					172	3262
7/2/2020	38		6163	2	109	118	2669	3383	29					168	3186
7/3/2020	54		6217	5	114	214	2883	3218	28					160	3031
7/4/2020	169		6386	2	116	135	3018	3250	28					161	3061
7/5/2020	178		6564	2	118	116	3134	3310	28					164	3118
7/6/2020	102		6666	1	119	65	3199	3346	28					166	3152
7/7/2020	108		6774	1	120	102	3301	3351	31					166	3154
7/8/2020	199		6973	0	120	139	3440	3411	31					169	3211
7/9/2020	147		7120	0	120	473	3913	3085	29					153	2903
7/10/2020	282		7402	4	124	239	4152	3124	30					155	2939
7/11/2020	158		7560	3	127	154	4306	3125	31					155	2939
7/12/2020	206		7766	1	128	250	4556	3080	31					152	2897
7/13/2020	203		7969	11	139	56	4612	3216	33					159	3024
7/14/2020	212		8181	7	146	105	4717	3316	34					164	3118
7/15/2020	294		8475	2	148	51	4768	3557	36					176	3345
7/16/2020	328		8803	2	150	46	4814	3837	37					190	3610
7/17/2020	344		9147	13	163	86	4900	4082	36					202	3844
7/18/2020	356		9503	4	167	41	4941	4393	35					218	4140
7/19/2020	704		10207	3	170	196	5137	4898	39					243	4616
7/20/2020	304		10511	3	173	153	5290	5046	39					250	4757
7/21/2020	561		11072	7	180	158	5448	5442	39					270	5133
7/22/2020	452		11524	8	188	58	5506	5828	38					290	5501
7/23/2020	409		11933	9	197	139	5645	6089	65					301	5723
7/24/2020	760		12693	3	200	140	5785	6706	68					332	6306
7/25/2020	555		13248	9	209	181	5966	7071	66					350	6655
7/26/2020	720		13968	14	223	250	6216	7527	65					373	7089
7/27/2020	579		14547	5	228	170	6386	7931	66					393	7472
7/28/2020	653		15200	11	239	140	6526	8433	68					418	7947
7/29/2020	610		15810	14	253	159	6685	8870	68					440	8362
7/30/2020	805		16615	10	263	78	6763	9587	134					473	8980
7/31/2020	915		17530	11	274	187	6950	10304	138					508	9658
8/1/2020	469		17999	8	282	245	7195	10520	68					523	9929
8/2/2020	707		18706	28	310	406	7601	10793	153					532	10108
8/3/2020	583		19289	26	336	330	7931	11020	145					544	10331
8/4/2020	588		19877	7	343	309	8240	11292	187					555	10550
8/5/2020	459		20336	13	356	358	8598	11380	185					560	10635
8/6/2020	564		20900	9	365	429	9027	11506	170					567	10769
8/7/2020	552		21452	15	380	388	9415	11655	174					574	10907
8/8/2020	801		22253	10	390	292	9707	12154	167					599	11388
8/9/2020	565		22818	17	407	499	10206	12203	163					602	11438
8/10/2020	773		23591	13	420	205	10411	12758	164					630	11964
8/11/2020	584		24175	20	440	285	10696	13037	190					642	12205
8/12/2020	943		25118	23	463	338	11034	13619	178					672	12769
8/13/2020	1086		26204	16	479	394	11428	14295	193					705	13397
8/14/2020	1038		27242	13	492	232	11660	15088	195					745	14148
8/15/2020	1652		28894	17	509	377	12037	16346	199					807	15340
8/16/2020	982		29876	19	528	322	12359	16987	217					839	15932
8/17/2020	1460		31336	16	544	165	12524	18266	213					903	17150
8/18/2020	1386		32722	28	572	414	12938	19210	216					950	18044
8/19/2020	1336		34058	28	600	370	13308	20148	255					995	18898
8/20/2020	1778		35836	20	620	228	13536	21678	248					1072	20359
8/21/2020	1829		37665	17	637	377	13913	23113	248					1143	21722
8/22/2020	1368		39033	25	662	567	14480	23889	251					1182	22456
8/23/2020	1638		40671	16	678	515	14995	24996	291					1235	23470
8/24/2020	1472		42143	14	692	267	15262	26187	275					1296	24616
8/25/2020	1545		43688	17	709	534	15796	27181	290					1345	25546
8/26/2020	1533		45221	16	725	515	16311	28183	327					1393	26463
8/27/2020	1186		46407	20	745	518	16829	28831	330					1425	27076
8/28/2020	1733		48140	13	758	586	17415	29965	357					1480	28128
8/29/2020	1514		49654	12	770	701	18116	30766	329					1522	28915
8/30/2020	1468		51122	23	793	266	18382	31945	344					1580	30021
8/31/2020	1009		52131	16	809	612	18994	32326	350					1599	30377
9/1/2020	1173		53304	19	828	493	19487	32987	306					1634	31047
9/2/2020	1105		54409	18	846	416	19903	33658	303					1668	31687
9/3/2020	804		55213	10	856	380	20283	34072	306					1688	32078
9/4/2020	1303		56516	24	880	329	20612	35022	315					1735	32972
9/5/2020	950		57466	17	897	164	20776	35791	326					1773	33692
9/6/2020	1206		58672	21	918	531	21307	36445	308					1807	34330
9/7/2020	976		59648	15	933	482	21789	36924	309					1831	34784
9/8/2020	1136		60784	16	949	888	22677	37156	307					1842	35007
9/9/2020	916		61700	17	966	377	23054	37678	319					1868	35491
9/10/2020	878		62578	8	974	586	23640	37962	330					1882	35750
9/11/2020	789		63367	12	986	384	24024	38355	347					1900	36108
9/12/2020	521		63888	10	996	469	24493	38397	345					1903	36149
