# Supplementary material for: Assessing the impact of non-pharmaceutical interventions (NPI) on the dynamics of COVID-19: A mathematical modelling study of the case of Ethiopia
Source: PLoS One. 2021 Nov 16;16(11):e0259874. doi: 10.1371/journal.pone.0259874 (PMC8594814; doi:10.1371/journal.pone.0259874)
Supplement: S1 Data — (ZIP) [file pone.0259874.s002.zip › Data_MatlabCode/Matlab_Code.txt]

%%%%%%%%%%%%%%%%%%%%%%%%%%%%%%%%%%%%%%%%

% MATLAB Code for epidemic simulations with the SEIHR model in the work
% Epidemic Prediction of COVID-19 in Ethiopia under different Control Measures using Mathematical Models
% by Bedilu,Manalebish,Tilahun
% The code will solve the ODE with initial and also the reproduction number 
%%%%%%%%%%%%%%%%%%%%%%%%%%%%%%%%%%%%%%%%
clear all
close all
clc
%%%%%%%%%%%%%%%%%%%%%%%%%%%%%%%%%%%%%%%%
% DATA
%%%%%%%%%%%%%%%%%%%%%%%%%%%%%%%%%%%%%%%%

population=23866440; urban poulation of Ethiopia 
% Data 13 March - 07 Oct (210 days):
% Total Cases
CaseTotal = [1 1 4 5 6 6 7 9 9 11 11 12 12 12 16 16 21 23 26 29  29 35 38 43 44 52 55 56 65 69 71 74 82 85 92 96 105 108 111 114 116 116 117 122 123 124 126 130 131 133 133 135 140 145 162 191 194 210 239 250 261 263 272 287 306 317 352 365 389 399 433 494 582 655 701 731 831 968 1063 1172 1257 1344 1486 1636 1805 1934 2020 2146 2336 2506 2653 2898 3166 3345 3521 3630 3759 3954 4070 4469 4532 4663 4848  5034 5175 5425 5570 5689 5846 6046 6125 6163 6217 6386 6564 6666 6774 6973 7120 7402 7560 7766 7969 8181 8475 8803 9147 9503 10207 10511 11072 11524 11933 12693 13248 13968 14547 15200 15810 16615 17530 17999 18706 19289 19877 20336 20900 21452 22253 22818 23591 24175 25118 26204 27242 28894 29876 31336 32722 34058 35836 37665 39033 40671 42143 43688 45221 46407 48140 49654 51122 52131 53304 54409 55213 56516 57466 58672 59648 60784 61700 62578 63367 63888 64301 64786 65486 66224 66913 67515 68131 68820 69709 70422 71083 71687 72173 72700 73332 73944 74584 75368 76098 76988 77860 78819 79437 80003 80895 81797 82662 83429 84295 85136 85718 86439 87169 87834 88434 89137 89860 90490 91118 91693 92229 92858 93343 93707 94218 94820 95301 95789 96169 96583 96942 97502 97881 98391 98746 99201 99675 99982 100327 100727 101248 101757 102321 102720 103056 103395 103928 104427 104879 105352 105785 106203 106591 107109 107669 108438 108930 109534 110074 110554 110984 111579 112091 112740 113295 113735 114266 114834 115360 115782 116297 116769 117242 117542 118006 118481 119025 119494 119951 120348 120638 120989 121399 121880 122413 122864 123145 123388 123856 124264 ]/population;
%dailynewcase=[0 0 3 1 1 0 1 2 0 2 0 1 0 0 4 0 5 2 3 3 0 6 3 5 1 8 3 1 9 4 2 3 8 3 7 4 9 3 3 3 2 0 1 5 1 1 2 4 1 2 0 2 5 5 17 29 3 16 29 11 11 2 9 15 19 11 35 13 24 10 34 61 88 73 46 30 100 137 95 109 85 87 142 150 169 129 86 126 190 170 147 245 268 179 176 109 129 195 116 399 63 131 185 186 141 250 145 119 157 200 79 38 54 169 178 102 108 199 147 282 158 206 203 212 294 328 344 356 704 304 561 452 ]/population; % Ia+Is+Hm
% Deaths
Deaths = [0 0 0 0 0 0 0 0 0 0 0 0 0 0 0 0 0 0 0 0 0 0 0 2 2 2 2 2 3 3 3 3 3 3 3 3 3 3 3 3 3 3 3 3 3 3 3 3 3 3 3 3 3 4 4 4 4 5 5 5 5 5 5 5 5 5 5 5 5 5 5 5 5 5 6 6 7 8 8 11 12 14 17 18 19 20 27 27 32 35 40 47 55 57 60 61 63 65 72 72 74 75 75 78 81 89 94 98  103 103 107 109 114 116 118 119 120 120 120 124 127 128 139 146 148 150 163 167 170 173 180 188 197 200 209 223 228 239 250 260 271  282 310 336 343 356 365 380 390 407 420 440 463 479 492 509 528 544 572 600 620 637 662 678 692 709 725 745 758 770 793 809 828 846 856 880 897 918 933 949 966 974 986 996 1013 1022 1035 1045 1060 1072 1089 1096 1108 1127 1141 1148 1155 1165 1170 1177 1191 1198 1205 1208 1214 1222 1230 1238  ]/population;
% Recovered
Recovered = [0 0 0 0 0 0 0 0 0 0 0 0 0 0 0 1 1 4 2 2 3 3 4 4 4 4 4 4 4 10 10 14 14 15 15 15 16 16 16 16 21 21 25 29 41 50 50 58 59 66 69 75 75  91 93 93 95 97 99 105 106 108 108 112 113 113 116 120 122 123 128 151 152 159 167 181 191 197 208 209 217 231 246 250 262 281 344 361 379 401 434 451 495 545 620 738 849 934 1027 1122 1213 1297 1412 1486 1544 1688 2015 2132 2430 2430 2551 2669 2883 3018 3134 3199 3301 3440 3913 4152 4306 4556 4612 4717 4768 4814 4900 4941 5137 5290 5448 5506 5645 5785 5966 6216 6386 6556 6726 6804 6991 7236 7642 7972 8281 8639 9068 9456 9748 10247 10452 10737 11075 11469 11701 12078 12400 12565 12979 13349 13577 13954 14521 15036 15303 15837 16352 16870 17456 18157 18423 19035 19528  19944 20324 20653 20817 21348 21830 22718 23095 23681 24065 24534 25024 25374 26029 26706 27126 27679 27980 28355 28675 29032 29294 29502 29904 30070 30404 30794 30993 31245 31471 31718 32366 33101 34057 35001  ]/population ;
% Currently Positive
Activecase = [ 1 1 4 5 6 6 7 9 9 11 11 12 12 12 16 15 20 19 24 27 26 32 34 37 38 46 49 50 58 56 58 57 65 67 74 78 86 89 92 95 92 92 89 90 79 71 73 69 69 64 61 57 62 50 65 94 95 108 135 140 150 150 159 170 188 199 231 240 262 271 300 338 425 489 526 542 631 761 847  952 1026 1097 1219 1366 1522 1631 1647 1756 1923 2068 2177 2398 2614 2741 2839 2829 2845 2953 2969 3273 3243 3289 3359 3468 3548 3646 3459 3457 3311 3511  3465 3383 3218 3250 3310 3346 3351 3411 3085  3124 3125 3080 3216 3316 3557 3837 4082 4393 4898 5046 5442 5828 6089 6706 7071 7527 7931 8403 8832 9549 10266 10479 10752 10979 11251 11339 11465 11614 12113 12162 12717 12996 13578 14254 15047 16305 16946 18225 19169 20107 21637 23072 23848 24955 26146 27140 28142 28790 29924 30725 31904 32285 32946 33617 34031 34981 35750 36404 36883 37115 37637 37921 38314 38356 38262 38388 38420 38471 38725 38762 39060 39367 39924 40261 40646 41035 41112 41463 41756 41971 42398 42923 43420 44060 44278 44494 44148 43762  ]/population;
%  ICU
Critical = [0 0 0 0 0 0 0 0 0 0 0 0 0 0 0 0 1 1 1 2 2 2 2 1  1 2 2 1 0 0 0 0 0 1 1 1 1 1 0 0 0 0 0 0 0 0 0 0 0 0 0 0 0 0 1 1 0 0 0 0 0 0 0 0 0 0 0 0 0 0 0 0 1 1 1 1 4 5 4 4 8 6 16 18 27 32 32 32 33 32 38 39 30 29 32 30 27 32 30 32 38 38 38 30 27 30 30 30 30 30 31 29 28 28 28 28 31 31 29 30 31 31 33 34 36 37 36 35 39 39 39 38 65 68 66 65 66  68 68 134 138 68 153 145 187 185 170 174 167 163 164 190 178 193 195 199 217 213 216 255 248 248 251 291 275 290 327 330 357 329 344 350 306 303 306 315 326 308 309 307 319 330 347 345 342 344 280 270 300 289 294 290 301 251 269 267 273 272 249 247 271 269 255 296 278 285 292 282 ]/population ;
 % Data 13 March - 07 Oct (210 days)
 Asymptomatic= [1 1 3 4 5 5 6 7 7 9 9 10 10 10 13 13 17 18 21 23 23  28 30 34 35 42 44 45 52 55 57 59  66 68 74 77 84 86 89 91 93 93 94 98 98 99 101 104 105 106 106 108 112 116 130 153 155 168 191 200 209 210 218 230 245 254 282 292 311 319 346 395 466 524 561 585 665 774 850 938 1006 1075 1189 1309 1444 1547 1616 1717 1869 2005 2122 2318 2533 2676 2817 2904 3007 3163 3256 3575 3626 3730 3878 4027 4140 4340 4456 4551 4677  4837 4900 4930 4974 5109 5251  5333 5419 5578 5696 5922 6048 6213 6375 6545 6780 7042 7318 7602 8166 8409 8858 9219 9546 10154 10598 11174 11638 12160 12648 13292 14024 9890 10069 10292 10511 10596 10730 10868 11349 11399 11925 12166 12730 13358 14109 15301 15893 17111 18005 18859 20320 21683 22417 23431 24577 25508 26424 27037 28089 28876 29982 30338 31008 31648 32039 32933 33653 34291 34745 34968 35452 35711 36069 36110 36024 36142 36233 36291 36504 36549 36828 37123 37642 38010 38358 38730 38797 39131 39432 39638 40021 40521 41007 41576 41800 41999 41663 41306 ]/population; 
Symptomatic=[0 0 1 1 1 1 1 2 2 2 2 2 2 2 3 3 4 5 5 6 6 7 8 9 9 10 11 11 13 14 14 15 16 17 18 19 21 22 22 23 23 23 23 24 25 25 25 26 26 27 27 27 28 29 32 38 39 42 48 50 52 53 54 57 61 63 70 73 78 80 87 99 116 131 140 146 166 194 213 234 251 269 297 327 361 387 404 429 467 501 531 580 633 669 704 726 752 791 814 894 906 933 970 1007 1035 1085 1114 1138 1169 1209 1225 1233 1243 1277 1313 1333 1355 1395 1424 1480 1512 1553 1594 1636 1695 1761 1829 1901 2041 2102 2214  2305 2387 2539 2650 2794 2909 3040 3162 3323 3506 521 530 542 553 558 565 572 597 600 628 640 670 703 743 805 836 901 948 993 1069  1141 1180 1233 1294 1343 1391 1423 1478 1520 1578 1597 1632 1666 1686 1733 1771 1805 1829 1840 1866 1880 1898 1901 1896 1902 1907 1910 1921 1924 1938 1954 1981 2001 2019 2038 2042 2060 2075 2086 2106 2133 2158 2188 2200 2210 2193 2174  ]/population ;

%%%%%%%%%%%%%%%%%%%%%%%%%%%%%%%%%%%%%%%%
% PARAMETERS
%%%%%%%%%%%%%%%%%%%%%%%%%%%%%%%%%%%%%%%%

% Simulation horizon: CAN BE MODIFIED AT ONE'S WILL PROVIDED THAT IT IS AT
% LEAST EQUAL TO THE NUMBER OF DAYS FOR WHICH DATA ARE AVAILABLE
Horizon =380;
% Plot yes/no: SET TO 1 IF PDF FIGURES MUST BE GENERATED, 0 OTHERWISE
plotPDF = 0;
% Time-step for Euler discretisation of the continuous-time system
step=0.01;
 % relative infectiousness of individuals in  asymptomatic infected  Ia
  etaa=0.8;
 % rate of disease transmission directly from human
    beta1=0.807;
    % rate of disease transmission directly from environment
    beta2=0.4;
    %  rate of becoming SYMPTOMATIC
    theta=0.13;
    %incubation rate to Exposed
    sigma=0.2;
    %rate of individuals in Asymptomatic infectious developing Symptoms and
    %moving to I_{s}
    varepsilon=0.06;
    %  rate of becoming ASYMPTOMATIC
    epsilon=0.87;%3705;
    % rate of detection of symptomatic infectious to isolation or hospital mild( I_{s} to H_{m})
    e=0.6;
    % rate of detection of asymptomatic infectious to isolation or hospital mild( I_{a} to H_{m})
    rho=0.001;
    % Worsening rate:  symptomatic infected develop life-threatening I_{s} to H_{c}
    alpha1= 0.06;%15;%0.00000001;
    % rate of those in isolation or H_{m} going to Critical develop life
    % threatening 
    xx=0.028;
    % Mortality rate for infected with life-threatening symptoms
    alpha2=0.065;

    % Recovery rate for detected asymptomatic infected
    y=0.7;
    % Recovery rate for  symptomatic infected
    w=0.6;
    % Recovery rate for individuals in H_{m}
    ii=0.6;
    % Recovery rate for life-threatened symptomatic infected H_{c}
    g=0.4;
    %natural death rate
    mu= 0.0064;
    %natural birthrate
    pi=0.03;
    %%for the environment

    %Shedding rate from the asymptomatic Infectious class
    a=0.4315;
    %Shedding rate from  exposed
    b=0.61;
    %Virus decays from the environment
    phi=0.25;
    % non infected environment
    K=2091775;
    %efficiency of the mask people are wearing 
    c=0.1;

%social distancing
SD=0.0;
%face mask
FM=0.0;
%handwashing
HW=0.0;
%%%%%%%%%%%%%%%%%%%%%%%%%%%%%%%%%%%%%%%%
% DEFINITIONS of variables
%%%%%%%%%%%%%%%%%%%%%%%%%%%%%%%%%%%%%%%%

% Parameters
r1 =epsilon +theta;
r2 = rho + varepsilon +y;
r3 =e+alpha1+w;
r4=(1-SD)*(1-c*FM)*(1-HW);
% Initial R0
R0_iniziale=(r4*beta1*(varepsilon*epsilon +theta*r2)/r1*r2*r3)+(r4*beta1*etaa*epsilon/(r1*r2))...
                    +r4*(beta2/(K*(a+b)))*(b*theta*r2+epsilon*(varepsilon*b+a*r3))/(r1*r2*r3)

% Time horizon
t=1:step:Horizon;

% Vectors for time evolution of variables
S=zeros(1,length(t));
E=zeros(1,length(t));
Is=zeros(1,length(t));
Ia=zeros(1,length(t));
Hc=zeros(1,length(t));
Hm=zeros(1,length(t));
R=zeros(1,length(t)); % DIAGNOSED recovered only!
D=zeros(1,length(t));
Env=zeros(1,length(t));

real_infected=zeros(1,length(t));
NN=zeros(1,length(t));
% Vectors for time evolution of actual/perceived Case Fatality Rate
M=zeros(1,length(t));
P=zeros(1,length(t));

%%%%%%%%%%%%%%%%%%%%%%%%%%%%%%%%%%%%%%%%
% INITIAL CONDITIONS
%%%%%%%%%%%%%%%%%%%%%%%%%%%%%%%%%%%%%%%%

E(1)=2/population;
Is(1)=1/population;
Ia(1)=1/population;
Hc(1)=0.00;
Hm(1)=0.00;
R(1)=0.00;
D(1)=0.00;
S(1)=1-E(1)-Is(1)-Ia(1)-Hc(1)-Hm(1)-R(1);

Env(1) = 0.00; % DIAGNOSED contaminated environment
real_infected(1)=Ia(1)+Is(1)+Hm(1)+Hc(1); % Actual currently infected
NN=S(1)+E(1)+Ia(1)+Is(1)+Hm(1)+Hc(1);
M(1)=0;
P(1)=0;

% Whole state vector
x=[S(1);E(1);Ia(1);Is(1);Hm(1);Hc(1);R(1);D(1);Env(1);real_infected(1)];
%%%%%%%%%%%%%%%%%%%%%%%%%%%%%%%%%%%%%%%%
% SIMULATION
%%%%%%%%%%%%%%%%%%%%%%%%%%%%%%%%%%%%%%%%

% "Control" binary variables to compute the new R0 every time a policy has
% changed the parameters
plottato = 0;
plottato1 = 0;
plottato_two = 0;
plottato_three = 0;
plottato_four = 0;
plottato_five = 0;
plottato_six = 0;
plottato_seven = 0;
plottato_eight = 0;
plottato_nine = 0;
plottato_ten = 0;
plottato_eleven = 0;

for i=2:length(t)
    
    if (i>2/step) % first case identified     Basic social distancing (awareness about handwashing , schools closed)  
        
        SD=0.3;
        c=0.005;
        FM=0.2;
        HW=0.2;
        if plottato == 0 % Compute the new R0
           r1= epsilon +theta;
            r2= rho + varepsilon +y;
            r3= e+alpha1+w;
            r4=(1-SD)*(1-(c)*FM)*(1-HW);
            R0_primemisure=(r4*beta1*(varepsilon*epsilon +theta*r2)/r1*r2*r3)+(r4*beta1*etaa*epsilon/(r1*r2))...
                    +r4*(beta2/(K*(a+b)))*(b*theta*r2+epsilon*(varepsilon*b+a*r3))/(r1*r2*r3)
            plottato = 1;
        end
    end
    
    if (i>60/step) % week after Easter and ramadan

        
        SD=0.01;
        c=0.05;
        FM=0.20;
        HW=0.1;
        if plottato1 == 0
            r1=epsilon +theta;
            r2=rho + varepsilon +y;
            r3=e+alpha1+w;
            r4=(1-SD)*(1-(c)*FM)*(1-HW);
            R0_secondmisure=(r4*beta1*(varepsilon*epsilon +theta*r2)/r1*r2*r3)+(r4*beta1*etaa*epsilon/(r1*r2))...
                    +r4*(beta2/(K*(a+b)))*(b*theta*r2+epsilon*(varepsilon*b+a*r3))/(r1*r2*r3)

            plottato1 = 1;
        end
    end
    
     if (i>90/step) % Social distancing:  winning effect of information (getting used to the situation) Screening limited to / focused on symptomatic subjects, face mask %         
       xx=0.00001;
       alpha1=0.07;
        %w=0.7;
        SD=0.050;
        c=0.3;
        FM=0.350;
        HW=0.5;
       %         
        if plottato_two == 0 % Compute the new R0
            r1=epsilon +theta;
            r2=rho + varepsilon +y;
            r3=e+alpha1+w;
            r4=(1-SD)*(1-(c)*FM)*(1-HW);
            R0_thirdmisure=(r4*beta1*(varepsilon*epsilon +theta*r2)/r1*r2*r3)+(r4*beta1*etaa*epsilon/(r1*r2))...
                    +r4*(beta2/(K*(a+b)))*(b*theta*r2+epsilon*(varepsilon*b+a*r3))/(r1*r2*r3)

            plottato_two = 1;
        end
     end
      %        
      if (i>105/step) % Sick of staying home and increased movement of people
%         e=0.85;
         g=0.55;
         alpha2=0.07;
%          w=0.5;
        SD=0.30;
        c=0.65;
        FM=0.350;
        HW=0.3;        
%         
        if plottato_three == 0 % Compute the new R0
             r1=epsilon +theta;
             r2=rho + varepsilon +y;
             r3=e+alpha1+w;
             r4=(1-SD)*(1-(c)*FM)*(1-HW);
             R0_fourthmisure=(r4*beta1*(varepsilon*epsilon +theta*r2)/r1*r2*r3)+(r4*beta1*etaa*epsilon/(r1*r2))...
                    +r4*(beta2/(K*(a+b)))*(b*theta*r2+epsilon*(varepsilon*b+a*r3))/(r1*r2*r3)
             plottato_three = 1;
        end
    end
      if (i>120/step) % only schools remain closed unrest in capital city(Due to death of famous musician) riots!
           g=0.45;
         alpha2=0.08;
        alpha1=0.04;
%         w=0.5;
       SD=0.150;
       c=0.6;
        FM=0.350;
        HW=0.2;
%         

        if plottato_four == 0 % Compute the new R0
            r1=epsilon +theta;
            r2=rho + varepsilon +y;
            r3=e+alpha1+w;
            r4=(1-SD)*(1-(c)*FM)*(1-HW);

            R0_fifthmisure=(r4*beta1*(varepsilon*epsilon +theta*r2)/r1*r2*r3)+(r4*beta1*etaa*epsilon/(r1*r2))...
                    +r4*(beta2/(K*(a+b)))*(b*theta*r2+epsilon*(varepsilon*b+a*r3))/(r1*r2*r3)

            plottato_four = 1;
        end
     end
    if (i>140/step) % curches partially opened 

        xx=0.001;
        alpha2=0.09;
        g=0.3;

        SD=0.150;
        c=0.65;
        FM=0.350;
        HW=0.25;
                 
        if plottato_five == 0 % Compute the new R0
            r1=epsilon +theta;
            r2=rho + varepsilon +y;
            r3=e+alpha1+w;
            r4=(1-SD)*(1-(c)*FM)*(1-HW);
            R0_sixithmisure=(r4*beta1*(varepsilon*epsilon +theta*r2)/r1*r2*r3)+(r4*beta1*etaa*epsilon/(r1*r2))...
                    +r4*(beta2/(K*(a+b)))*(b*theta*r2+epsilon*(varepsilon*b+a*r3))/(r1*r2*r3)

            plottato_five = 1;
        end
    end
    if (i>160/step) % month dedicated to mass testing
        xx=0.035; 
        g=0.7;
        alpha2=0.08;
        alpha1=0.04;
        SD=0.010;
        c=0.8;
        FM=0.30;
        HW=0.3;
               
        if plottato_six == 0 % Compute the new R0
            r1=epsilon +theta;
            r2=rho + varepsilon +y;
            r3=e+alpha1+w;
            r4=(1-SD)*(1-(c)*FM)*(1-HW);
            R0_seventhmisure=(r4*beta1*(varepsilon*epsilon +theta*r2)/r1*r2*r3)+(r4*beta1*etaa*epsilon/(r1*r2))...
                    +r4*(beta2/(K*(a+b)))*(b*theta*r2+epsilon*(varepsilon*b+a*r3))/(r1*r2*r3)

            plottato_six = 1;
        end
    end
    if (i>172/step) % month dedicated to mass testing
        xx=0.0;%01;
        g=0.5;
        alpha2=0.05;
        SD=0.250;
        c=0.85;
        FM=0.350;
        HW=0.2;
       %            
        if plottato_seven == 0 % Compute the new R0
            r1=epsilon +theta;
            r2=rho + varepsilon +y;
            r3=e+alpha1+w;
            r4=(1-SD)*(1-(c)*FM)*(1-HW);
            R0_eighthmisure=(r4*beta1*(varepsilon*epsilon +theta*r2)/r1*r2*r3)+(r4*beta1*etaa*epsilon/(r1*r2))...
                    +r4*(beta2/(K*(a+b)))*(b*theta*r2+epsilon*(varepsilon*b+a*r3))/(r1*r2*r3)

            plottato_seven = 1;
        end
    end
     if (i>184/step) % newyear celebration people move around
        xx=0.001;
        g=0.75;
         alpha2=0.05;
        SD=0.2650;
        c=0.8;
        FM=0.350;
        HW=0.21;
                  
        if plottato_eight == 0 % Compute the new R0
            r1=epsilon +theta;
            r2=rho + varepsilon +y;
            r3=e+alpha1+w;
            r4=(1-SD)*(1-c*FM)*(1-HW);
            R0_ninemisure=(r4*beta1*(varepsilon*epsilon +theta*r2)/r1*r2*r3)+(r4*beta1*etaa*epsilon/(r1*r2))...
                        +r4*(beta2/(K*(a+b)))*(b*theta*r2+epsilon*(varepsilon*b+a*r3))/(r1*r2*r3)

            plottato_eight = 1;
        end
     end
    if (i>208/step) % predicts the cases for 5% physical distancing only 5% wear 35% efficient facemask and 30% wash hand properly

        SD=0.050;%0.7;%0.40;%0.45;
        c=0.05;
        FM=0.35;%0.75;%0.65;%0.450;%0.5;
        HW=0.3;%0.6;%0.5;%0.02;%0.1;
                

        if plottato_nine == 0 % Compute the new R0
            r1=epsilon +theta;
            r2=rho + varepsilon +y;
            r3=e+alpha1+w;
            r4=(1-SD)*(1-c*FM)*(1-HW);
            R0_tenmisure=(r4*beta1*(varepsilon*epsilon +theta*r2)/r1*r2*r3)+(r4*beta1*etaa*epsilon/(r1*r2))...
                        +r4*(beta2/(K*(a+b)))*(b*theta*r2+epsilon*(varepsilon*b+a*r3))/(r1*r2*r3)

            plottato_nine = 1;
        end
    end
    
%     % Compute the system evolution
     B=[-r4*beta1*(etaa*x(3)+x(4))./(x(1)+x(2)+x(3)+x(4)+x(5)+x(6)+x(7)+x(8))-(r4*beta2*x(9)./(x(9)+K)) 0  -r4*beta1*etaa*x(1)*(NN-x(3))/NN*NN   -r4*beta1*x(1)*(NN-x(3))/NN*NN 0 0 0 0 0  0;
        (r4*beta2*x(9)./(x(9)+K))+r4*beta1*(etaa*x(3)+x(4))./(x(1)+x(2)+x(3)+x(4)+x(5)+x(6)+x(7)+x(8))   (-(epsilon+theta)*sigma)  r4*beta1*etaa*x(1)*(NN-x(3))/NN*NN   r4*beta1*x(1)*(NN-x(3))/NN*NN 0 0 0 0 0 0;
        0  (epsilon*sigma)  -(rho+ varepsilon+y)  0 0 0 0 0 0  0;
        0 (theta*sigma)  varepsilon   -(w+e+alpha1) 0 0 0 0 0  0;
        0 0   rho e  -(xx+ii) 0 0 0 0  0;
        0 0 0 alpha1  xx  -(g+alpha2)  0   0  0  0;
        0 0 w y ii  g 0 0  0  0;
        0 0 0 0 0  alpha2  0  0  0  0;
        0 0 a b 0  0 0  0 -phi   0;
        0 (epsilon*sigma + theta*sigma)  -rho-y -e-w-alpha1 0  0 0 0 0 0];
    x=x+B*x*step;

    % Update variables
    
    S(i)=x(1);
    E(i)=x(2);
    Is(i)=x(4);
    Ia(i)=x(3);
    Hc(i)=x(6);
    Hm(i)=x(5);
    R(i)=x(7);
    D(i)=x(8);
    
   Env(i)=x(9);
   real_infected(i)=x(10);
%     
    % Update Case Fatality Rate
    
    M(i)=D(i)/(S(1)-S(i));
   P(i)=D(i)./(E(1)+Is(1)+Ia(1)+Hm(1)+Hc(1)-Hm(i)-Hc(i)-Ia(i)-Is(i)-E(i));
    
end

%%%%%%%%%%%%%%%%%%%%%%%%%%%%%%%%%%%%%%%%
% FINAL VALUES
%%%%%%%%%%%%%%%%%%%%%%%%%%%%%%%%%%%%%%%%

% Variables
Sbar=S(length(t));
Ebar=E(length(t));
Isbar=Is(length(t));
Iabar=Ia(length(t));
Hcbar=Hc(length(t));
Hmbar=Hm(length(t));
Rbar=R(length(t));
Dbar=D(length(t));
Envbar=Env(length(t));

% Case fatality rate from formulas
Mbar1=D(1)/(S(1)-Sbar);
Pbar1=D(1)/(E(1)+Is(1)+Ia(1));
%%%-%%%%%%%%%%%%%%%%%%%%%%%%%%%%%%%%%%%%%

%%%-%%%%%%%%%%%%%%%%%%%%%%%%%%%%%%%%%%%%%
% FIGURES
%%%%%%%%%%%%%%%%%%%%%%%%%%%%%%%%%%%%%%%%
figure
plot(t,Is,'r--',t,Ia,'r','LineWidth', 2)%t,Hm,'k',t,Hc,'r',t,D,'c',
hold on
xlim([t(1) t(end)])
ylim([0 0.02e-1])
xlabel('Time (days) Since March 13,2020')
ylabel('Cases (fraction of the population)')
legend({ 'Ethiopian urban population Covid-19 Active infected'},'Location','northeast')
grid on


population=23866440;
CaseTotal = [1 1 4 5 6 6 7 9 9 11 11 12 12 12 16 16 21 23 26 29  29 35 38 43 44 52 55 56 65 69 71 74 82 85 92 96 105 108 111 114 116 116 117 122 123 124 126 130 131 133 133 135 140 145 162 191 194 210 239 250 261 263 272 287 306 317 352 365 389 399 433 494 582 655 701 731 831 968 1063 1172 1257 1344 1486 1636 1805 1934 2020 2146 2336 2506 2653 2898 3166 3345 3521 3630 3759 3954 4070 4469 4532 4663 4848  5034 5175 5425 5570 5689 5846 6046 6125 6163 6217 6386 6564 6666 6774 6973 7120 7402 7560 7766 7969 8181 8475 8803 9147 9503 10207 10511 11072 11524 11933 12693 13248 13968 14547 15200 15810 16615 17530 17999 18706 19289 19877 20336 20900 21452 22253 22818 23591 24175 25118 26204 27242 28894 29876 31336 32722 34058 35836 37665 39033 40671 42143 43688 45221 46407 48140 49654 51122 52131 53304 54409 55213 56516 57466 58672 59648 60784 61700 62578 63367 63888 64301 64786 65486 66224 66913 67515 68131 68820 69709 70422 71083 71687 72173 72700 73332 73944 74584 75368 76098 76988 77860 78819 79437 80003  ]/population;
% Deaths
Deaths = [0 0 0 0 0 0 0 0 0 0 0 0 0 0 0 0 0 0 0 0 0 0 0 2 2 2 2 2 3 3 3 3 3 3 3 3 3 3 3 3 3 3 3 3 3 3 3 3 3 3 3 3 3 4 4 4 4 5 5 5 5 5 5 5 5 5 5 5 5 5 5 5 5 5 6 6 7 8 8 11 12 14 17 18 19 20 27 27 32 35 40 47 55 57 60 61 63 65 72 72 74 75 75 78 81 89 94 98  103 103 107 109 114 116 118 119 120 120 120 124 127 128 139 146 148 150 163 167 170 173 180 188 197 200 209 223 228 239 250 260 271  282 310 336 343 356 365 380 390 407 420 440 463 479 492 509 528 544 572 600 620 637 662 678 692 709 725 745 758 770 793 809 828 846 856 880 897 918 933 949 966 974 986 996 1013 1022 1035 1045 1060 1072 1089 1096 1108 1127 1141 1148 1155 1165 1170 1177 1191 1198 1205 1208 1214 1222 1230 1238  ]/population;
% Recovered
Recovered = [0 0 0 0 0 0 0 0 0 0 0 0 0 0 0 1 1 4 2 2 3 3 4 4 4 4 4 4 4 10 10 14 14 15 15 15 16 16 16 16 21 21 25 29 41 50 50 58 59 66 69 75 75  91 93 93 95 97 99 105 106 108 108 112 113 113 116 120 122 123 128 151 152 159 167 181 191 197 208 209 217 231 246 250 262 281 344 361 379 401 434 451 495 545 620 738 849 934 1027 1122 1213 1297 1412 1486 1544 1688 2015 2132 2430 2430 2551 2669 2883 3018 3134 3199 3301 3440 3913 4152 4306 4556 4612 4717 4768 4814 4900 4941 5137 5290 5448 5506 5645 5785 5966 6216 6386 6556 6726 6804 6991 7236 7642 7972 8281 8639 9068 9456 9748 10247 10452 10737 11075 11469 11701 12078 12400 12565 12979 13349 13577 13954 14521 15036 15303 15837 16352 16870 17456 18157 18423 19035 19528  19944 20324 20653 20817 21348 21830 22718 23095 23681 24065 24534 25024 25374 26029 26706 27126 27679 27980 28355 28675 29032 29294 29502 29904 30070 30404 30794 30993 31245 31471 31718 32366 33101 34057 35001  ]/population ;
% Currently Positive
Activecase = [ 1 1 4 5 6 6 7 9 9 11 11 12 12 12 16 15 20 19 24 27 26 32 34 37 38 46 49 50 58 56 58 57 65 67 74 78 86 89 92 95 92 92 89 90 79 71 73 69 69 64 61 57 62 50 65 94 95 108 135 140 150 150 159 170 188 199 231 240 262 271 300 338 425 489 526 542 631 761 847  952 1026 1097 1219 1366 1522 1631 1647 1756 1923 2068 2177 2398 2614 2741 2839 2829 2845 2953 2969 3273 3243 3289 3359 3468 3548 3646 3459 3457 3311 3511  3465 3383 3218 3250 3310 3346 3351 3411 3085  3124 3125 3080 3216 3316 3557 3837 4082 4393 4898 5046 5442 5828 6089 6706 7071 7527 7931 8403 8832 9549 10266 10479 10752 10979 11251 11339 11465 11614 12113 12162 12717 12996 13578 14254 15047 16305 16946 18225 19169 20107 21637 23072 23848 24955 26146 27140 28142 28790 29924 30725 31904 32285 32946 33617 34031 34981 35750 36404 36883 37115 37637 37921 38314 38356 38262 38388 38420 38471 38725 38762 39060 39367 39924 40261 40646 41035 41112 41463 41756 41971 42398 42923 43420 44060 44278 44494 44148 43762  ]/population;
%  ICU
Critical = [0 0 0 0 0 0 0 0 0 0 0 0 0 0 0 0 1 1 1 2 2 2 2 1  1 2 2 1 0 0 0 0 0 1 1 1 1 1 0 0 0 0 0 0 0 0 0 0 0 0 0 0 0 0 1 1 0 0 0 0 0 0 0 0 0 0 0 0 0 0 0 0 1 1 1 1 4 5 4 4 8 6 16 18 27 32 32 32 33 32 38 39 30 29 32 30 27 32 30 32 38 38 38 30 27 30 30 30 30 30 31 29 28 28 28 28 31 31 29 30 31 31 33 34 36 37 36 35 39 39 39 38 65 68 66 65 66  68 68 134 138 68 153 145 187 185 170 174 167 163 164 190 178 193 195 199 217 213 216 255 248 248 251 291 275 290 327 330 357 329 344 350 306 303 306 315 326 308 309 307 319 330 347 345 342 344 280 270 300 289 294 290 301 251 269 267 273 272 249 247 271 269 255 296 278 285 292 282 ]/population ;

 Asymptomatic= [1 1 3 4 5 5 6 7 7 9 9 10 10 10 13 13 17 18 21 23 23  28 30 34 35 42 44 45 52 55 57 59  66 68 74 77 84 86 89 91 93 93 94 98 98 99 101 104 105 106 106 108 112 116 130 153 155 168 191 200 209 210 218 230 245 254 282 292 311 319 346 395 466 524 561 585 665 774 850 938 1006 1075 1189 1309 1444 1547 1616 1717 1869 2005 2122 2318 2533 2676 2817 2904 3007 3163 3256 3575 3626 3730 3878 4027 4140 4340 4456 4551 4677  4837 4900 4930 4974 5109 5251  5333 5419 5578 5696 5922 6048 6213 6375 6545 6780 7042 7318 7602 8166 8409 8858 9219 9546 10154 10598 11174 11638 12160 12648 13292 14024 9890 10069 10292 10511 10596 10730 10868 11349 11399 11925 12166 12730 13358 14109 15301 15893 17111 18005 18859 20320 21683 22417 23431 24577 25508 26424 27037 28089 28876 29982 30338 31008 31648 32039 32933 33653 34291 34745 34968 35452 35711 36069 36110 36024 36142 36233 36291 36504 36549 36828 37123 37642 38010 38358 38730 38797 39131 39432 39638 40021 40521 41007 41576 41800 41999 41663 41306 ]/population; 
Symptomatic=[0 0 1 1 1 1 1 2 2 2 2 2 2 2 3 3 4 5 5 6 6 7 8 9 9 10 11 11 13 14 14 15 16 17 18 19 21 22 22 23 23 23 23 24 25 25 25 26 26 27 27 27 28 29 32 38 39 42 48 50 52 53 54 57 61 63 70 73 78 80 87 99 116 131 140 146 166 194 213 234 251 269 297 327 361 387 404 429 467 501 531 580 633 669 704 726 752 791 814 894 906 933 970 1007 1035 1085 1114 1138 1169 1209 1225 1233 1243 1277 1313 1333 1355 1395 1424 1480 1512 1553 1594 1636 1695 1761 1829 1901 2041 2102 2214  2305 2387 2539 2650 2794 2909 3040 3162 3323 3506 521 530 542 553 558 565 572 597 600 628 640 670 703 743 805 836 901 948 993 1069  1141 1180 1233 1294 1343 1391 1423 1478 1520 1578 1597 1632 1666 1686 1733 1771 1805 1829 1840 1866 1880 1898 1901 1896 1902 1907 1910 1921 1924 1938 1954 1981 2001 2019 2038 2042 2060 2075 2086 2106 2133 2158 2188 2200 2210 2193 2174  ]/population ;


%%%%%%%%%%%%%%%%%%%%%%%%%%%%%%%%%%%%%%%%
% PARAMETERS
%%%%%%%%%%%%%%%%%%%%%%%%%%%%%%%%%%%%%%%%

% Simulation horizon: CAN BE MODIFIED AT ONE'S WILL PROVIDED THAT IT IS AT
% LEAST EQUAL TO THE NUMBER OF DAYS FOR WHICH DATA ARE AVAILABLE
Horizon =350;
% Plot yes/no: SET TO 1 IF PDF FIGURES MUST BE GENERATED, 0 OTHERWISE
plotPDF = 0;
% Time-step for Euler discretisation of the continuous-time system
step=0.01;
 % relative infectiousness of individuals in  asymptomatic infected  Ia
etaa=0.8;
 % rate of disease transmission directly from human
beta1=0.807;
% rate of disease transmission directly from environment
beta2=0.4;
%  rate of becoming SYMPTOMATIC
theta=0.13;
%incubation rate to Exposed
sigma=0.2;
%rate of individuals in Asymptomatic infectious developing Symptoms and
%moving to I_{s}
varepsilon=0.06;
%  rate of becoming ASYMPTOMATIC
epsilon=0.87;
% rate of detection of symptomatic infectious to isolation or hospital mild( I_{s} to H_{m})
e=0.6;
% rate of detection of asymptomatic infectious to isolation or hospital mild( I_{a} to H_{m})
rho=0.001;
% Worsening rate:  symptomatic infected develop life-threatening I_{s} to H_{c}
alpha1= 0.06;
% rate of those in isolation or H_{m} going to Critical develop life
% threatening 
xx=0.028;
% Mortality rate for infected with life-threatening symptoms
alpha2=0.065;
% alpha2=0.00000001;

    % Recovery rate for detected asymptomatic infected
    y=0.7;
    % Recovery rate for  symptomatic infected
    w=0.6;
    % Recovery rate for individuals in H_{m}
    ii=0.6;
    % Recovery rate for life-threatened symptomatic infected H_{c}
    g=0.4;
    %natural death rate
    mu= 0.0064; 
    %natural birthrate
    pi=0.03;
    %%for the environment

    %Shedding rate from the asymptomatic Infectious class
    a=0.4315;
    %Shedding rate from  exposed
    b=0.61;
    %Virus decays from the environment
    phi=0.25;
    % non infected environment
    K=1;
    %efficiency or percentage of people wearing face mask
    c=0.1;

%social distancing
SD=0.0;
%face mask
FM=0.0;
%handwashing
HW=0.0;
%%%%%%%%%%%%%%%%%%%%%%%%%%%%%%%%%%%%%%%%
% DEFINITIONS
%%%%%%%%%%%%%%%%%%%%%%%%%%%%%%%%%%%%%%%%

% Parameters
r1 =epsilon +theta;
r2 = rho + varepsilon +y;
r3 =e+alpha1+w;
r4=(1-SD)*(1-c*FM)*(1-HW);
% Initial R0
R0_iniziale=(r4*beta1*(varepsilon*epsilon +theta*r2)/r1*r2*r3)+(r4*beta1*etaa*epsilon/(r1*r2))...
                    +r4*(beta2/(K*(a+b)))*(b*theta*r2+epsilon*(varepsilon*b+a*r3))/(r1*r2*r3)

% Time horizon
t=1:step:Horizon;

% Vectors for time evolution of variables
S=zeros(1,length(t));
E=zeros(1,length(t));
Is=zeros(1,length(t));
Ia=zeros(1,length(t));
Hc=zeros(1,length(t));
Hm=zeros(1,length(t));
R=zeros(1,length(t)); % DIAGNOSED recovered only!
D=zeros(1,length(t));
Env=zeros(1,length(t));

real_infected=zeros(1,length(t));
NN=zeros(1,length(t));
% Vectors for time evolution of actual/perceived Case Fatality Rate
M=zeros(1,length(t));
P=zeros(1,length(t));

%%%%%%%%%%%%%%%%%%%%%%%%%%%%%%%%%%%%%%%%
% INITIAL CONDITIONS
%%%%%%%%%%%%%%%%%%%%%%%%%%%%%%%%%%%%%%%%

E(1)=2/population;
Is(1)=1/population;
Ia(1)=1/population;
Hc(1)=0.00;
Hm(1)=0.00;
R(1)=0.00;
D(1)=0.00;
S(1)=1-E(1)-Is(1)-Ia(1)-Hc(1)-Hm(1)-R(1);

Env(1) = 0.00; % DIAGNOSED contaminated environment
real_infected(1)=Ia(1)+Is(1)+Hm(1)+Hc(1); % Actual currently infected
NN=S(1)+E(1)+Ia(1)+Is(1)+Hm(1)+Hc(1);
M(1)=0;
P(1)=0;

% Whole state vector
x=[S(1);E(1);Ia(1);Is(1);Hm(1);Hc(1);R(1);D(1);Env(1);real_infected(1)];
%%%%%%%%%%%%%%%%%%%%%%%%%%%%%%%%%%%%%%%%
% SIMULATION
%%%%%%%%%%%%%%%%%%%%%%%%%%%%%%%%%%%%%%%%

% "Control" binary variables to compute the new R0 every time a policy has
% changed the parameters
plottato = 0;
plottato1 = 0;
plottato_two = 0;
plottato_three = 0;
plottato_four = 0;
plottato_five = 0;
plottato_six = 0;
plottato_seven = 0;
plottato_eight = 0;
plottato_nine = 0;
plottato_ten = 0;
plottato_eleven = 0;

for i=2:length(t)
    
    if (i>2/step) % first case identified     Basic social distancing (awareness about handwashing , schools closed)  
        
        SD=0.3;
        c=0.005;
        FM=0.2;
        HW=0.2;
        if plottato == 0 % Compute the new R0
           r1= epsilon +theta;
            r2= rho + varepsilon +y;
            r3= e+alpha1+w;
            r4=(1-SD)*(1-(c)*FM)*(1-HW);
            R0_primemisure=(r4*beta1*(varepsilon*epsilon +theta*r2)/r1*r2*r3)+(r4*beta1*etaa*epsilon/(r1*r2))...
                    +r4*(beta2/(K*(a+b)))*(b*theta*r2+epsilon*(varepsilon*b+a*r3))/(r1*r2*r3)

            plottato = 1;
        end
    end
    
    if (i>60/step) % week after Easter and ramadan

        
        SD=0.01;
        c=0.05;
        FM=0.20;
        HW=0.1;
        if plottato1 == 0
            r1=epsilon +theta;
            r2=rho + varepsilon +y;
            r3=e+alpha1+w;
            r4=(1-SD)*(1-(c)*FM)*(1-HW);
            R0_secondmisure=(r4*beta1*(varepsilon*epsilon +theta*r2)/r1*r2*r3)+(r4*beta1*etaa*epsilon/(r1*r2))...
                    +r4*(beta2/(K*(a+b)))*(b*theta*r2+epsilon*(varepsilon*b+a*r3))/(r1*r2*r3)

            plottato1 = 1;
        end
    end
    
     if (i>90/step) % Social distancing:  winning effect of information (getting used to the situation) Screening limited to / focused on symptomatic subjects, face mask %         
       xx=0.00001;
       alpha1=0.07;
        %w=0.7;
        SD=0.050;
        c=0.3;
        FM=0.350;
        HW=0.5;
       %         
        if plottato_two == 0 % Compute the new R0
            r1=epsilon +theta;
            r2=rho + varepsilon +y;
            r3=e+alpha1+w;
            r4=(1-SD)*(1-(c)*FM)*(1-HW);
            R0_thirdmisure=(r4*beta1*(varepsilon*epsilon +theta*r2)/r1*r2*r3)+(r4*beta1*etaa*epsilon/(r1*r2))...
                    +r4*(beta2/(K*(a+b)))*(b*theta*r2+epsilon*(varepsilon*b+a*r3))/(r1*r2*r3)

            plottato_two = 1;
        end
     end
      %        
      if (i>105/step) % Sick of staying home and increased movement of people
%         e=0.85;
         g=0.55;
         alpha2=0.07;
%          w=0.5;
        SD=0.30;
        c=0.65;
        FM=0.350;
        HW=0.3;
%                
        if plottato_three == 0 % Compute the new R0
             r1=epsilon +theta;
             r2=rho + varepsilon +y;
             r3=e+alpha1+w;
             r4=(1-SD)*(1-(c)*FM)*(1-HW);
             R0_fourthmisure=(r4*beta1*(varepsilon*epsilon +theta*r2)/r1*r2*r3)+(r4*beta1*etaa*epsilon/(r1*r2))...
                    +r4*(beta2/(K*(a+b)))*(b*theta*r2+epsilon*(varepsilon*b+a*r3))/(r1*r2*r3)

             plottato_three = 1;
        end
    end
      if (i>120/step) % only schools remain closed unrest in capital city(Due to death of famous musician) riots!
           g=0.45;
         alpha2=0.08;
        alpha1=0.04;
%         w=0.5;
       SD=0.150;
       c=0.6;
        FM=0.350;
        HW=0.2;
%         
        if plottato_four == 0 % Compute the new R0
            r1=epsilon +theta;
            r2=rho + varepsilon +y;
            r3=e+alpha1+w;
            r4=(1-SD)*(1-(c)*FM)*(1-HW);

            R0_fifthmisure=(r4*beta1*(varepsilon*epsilon +theta*r2)/r1*r2*r3)+(r4*beta1*etaa*epsilon/(r1*r2))...
                    +r4*(beta2/(K*(a+b)))*(b*theta*r2+epsilon*(varepsilon*b+a*r3))/(r1*r2*r3)

            plottato_four = 1;
        end
     end
    if (i>140/step) % curches partially opened 

        xx=0.001;
        alpha2=0.09;
        g=0.3;

        SD=0.150;
        c=0.65;
        FM=0.350;
        HW=0.25;
                 
        if plottato_five == 0 % Compute the new R0
            r1=epsilon +theta;
            r2=rho + varepsilon +y;
            r3=e+alpha1+w;
            r4=(1-SD)*(1-(c)*FM)*(1-HW);
            R0_sixithmisure=(r4*beta1*(varepsilon*epsilon +theta*r2)/r1*r2*r3)+(r4*beta1*etaa*epsilon/(r1*r2))...
                    +r4*(beta2/(K*(a+b)))*(b*theta*r2+epsilon*(varepsilon*b+a*r3))/(r1*r2*r3)

            plottato_five = 1;
        end
    end
    if (i>160/step) % month dedicated to mass testing
        xx=0.035; 
        g=0.7;
        alpha2=0.08;
        alpha1=0.04;
        SD=0.010;
        c=0.8;
        FM=0.30;
        HW=0.3;
               
        if plottato_six == 0 % Compute the new R0
            r1=epsilon +theta;
            r2=rho + varepsilon +y;
            r3=e+alpha1+w;
            r4=(1-SD)*(1-(c)*FM)*(1-HW);
            R0_seventhmisure=(r4*beta1*(varepsilon*epsilon +theta*r2)/r1*r2*r3)+(r4*beta1*etaa*epsilon/(r1*r2))...
                    +r4*(beta2/(K*(a+b)))*(b*theta*r2+epsilon*(varepsilon*b+a*r3))/(r1*r2*r3)

            plottato_six = 1;
        end
    end
    if (i>172/step) % month dedicated to mass testing
        xx=0.0;%01;
        g=0.5;
        alpha2=0.05;
        SD=0.250;
        c=0.85;
        FM=0.350;
        HW=0.2;
       %            
        if plottato_seven == 0 % Compute the new R0
            r1=epsilon +theta;
            r2=rho + varepsilon +y;
            r3=e+alpha1+w;
            r4=(1-SD)*(1-(c)*FM)*(1-HW);
            R0_eighthmisure=(r4*beta1*(varepsilon*epsilon +theta*r2)/r1*r2*r3)+(r4*beta1*etaa*epsilon/(r1*r2))...
                    +r4*(beta2/(K*(a+b)))*(b*theta*r2+epsilon*(varepsilon*b+a*r3))/(r1*r2*r3)

            plottato_seven = 1;
        end
    end
     if (i>184/step) % newyear celebration people move around
        xx=0.001;
        g=0.75;
         alpha2=0.05;
        SD=0.2650;
        c=0.8;
        FM=0.350;
        HW=0.21;
                  

        if plottato_eight == 0 % Compute the new R0
            r1=epsilon +theta;
            r2=rho + varepsilon +y;
            r3=e+alpha1+w;
            r4=(1-SD)*(1-c*FM)*(1-HW);
            R0_ninemisure=(r4*beta1*(varepsilon*epsilon +theta*r2)/r1*r2*r3)+(r4*beta1*etaa*epsilon/(r1*r2))...
                        +r4*(beta2/(K*(a+b)))*(b*theta*r2+epsilon*(varepsilon*b+a*r3))/(r1*r2*r3)

            plottato_eight = 1;
        end
     end
     if (i>208/step) % Broader diagnosis campaign
%                        
       SD=0.10;
        c=0.05;
        FM=0.35;
        HW=0.3;
                                                
        if plottato_eleven == 0 % Compute the new R0
            r1=epsilon +theta;
            r2=rho + varepsilon +y;
            r3=e+alpha1+w;
            r4=(1-SD)*(1-c*FM)*(1-HW);
            R0_twelvenmisure=(r4*beta1*(varepsilon*epsilon +theta*r2)/r1*r2*r3)+(r4*beta1*etaa*epsilon/(r1*r2))...
                        +r4*(beta2/(K*(a+b)))*(b*theta*r2+epsilon*(varepsilon*b+a*r3))/(r1*r2*r3)

            plottato_eleven = 1;
        end
    end
%     % Compute the system evolution
 B=[-r4*beta1*(etaa*x(3)+x(4))./(x(1)+x(2)+x(3)+x(4)+x(5)+x(6)+x(7)+x(8))-(r4*beta2*x(9)./(x(9)+K)) 0  -r4*beta1*etaa*x(1)*(NN-x(3))/NN*NN   -r4*beta1*x(1)*(NN-x(3))/NN*NN 0 0 0 0 0  0;
        (r4*beta2*x(9)./(x(9)+K))+r4*beta1*(etaa*x(3)+x(4))./(x(1)+x(2)+x(3)+x(4)+x(5)+x(6)+x(7)+x(8))   (-(epsilon+theta)*sigma)  r4*beta1*etaa*x(1)*(NN-x(3))/NN*NN   r4*beta1*x(1)*(NN-x(3))/NN*NN 0 0 0 0 0 0;
        0  (epsilon*sigma)  -(rho+ varepsilon+y)  0 0 0 0 0 0  0;
        0 (theta*sigma)  varepsilon   -(w+e+alpha1) 0 0 0 0 0  0;
        0 0   rho e  -(xx+ii) 0 0 0 0  0;
        0 0 0 alpha1  xx  -(g+alpha2)  0   0  0  0;
        0 0 w y ii  g 0 0  0  0;
        0 0 0 0 0  alpha2  0  0  0  0;
        0 0 a b 0  0 0  0 -phi   0;
        0 (epsilon*sigma + theta*sigma)  -rho-y -e-w-alpha1 0  0 0 0 0 0];
    x=x+B*x*step;


    % Update variables
    
    S(i)=x(1);
    E(i)=x(2);
    Is(i)=x(4);
    Ia(i)=x(3);
    Hc(i)=x(6);
    Hm(i)=x(5);
    R(i)=x(7);
    D(i)=x(8);
    
   Env(i)=x(9);
   real_infected(i)=x(10);
%     
    % Update Case Fatality Rate
    
    M(i)=D(i)/(S(1)-S(i));
   P(i)=D(i)./(E(1)+Is(1)+Ia(1)+Hm(1)+Hc(1)-Hm(i)-Hc(i)-Ia(i)-Is(i)-E(i));
    
end

%%%%%%%%%%%%%%%%%%%%%%%%%%%%%%%%%%%%%%%%
% FINAL VALUES
%%%%%%%%%%%%%%%%%%%%%%%%%%%%%%%%%%%%%%%%

% Variables
Sbar=S(length(t));
Ebar=E(length(t));
Isbar=Is(length(t));
Iabar=Ia(length(t));
Hcbar=Hc(length(t));
Hmbar=Hm(length(t));
Rbar=R(length(t));
Dbar=D(length(t));
Envbar=Env(length(t));

% Case fatality rate
Mbar=M(length(t));
Pbar=P(length(t));

% Case fatality rate from formulas
Mbar1=D(1)/(S(1)-Sbar);
Pbar1=D(1)/(E(1)+Is(1)+Ia(1));
%%%-%%%%%%%%%%%%%%%%%%%%%%%%%%%%%%%%%%%%%
%%%-%%%%%%%%%%%%%%%%%%%%%%%%%%%%%%%%%%%%%
% FIGURES
%%%%%%%%%%%%%%%%%%%%%%%%%%%%%%%%%%%%%%%%

xlim([t(1) t(end)])
ylim([0 0.02e-1])
%title('cummulative and daily incidence for Urban Population of Ethiopia')
legend({'40% hand wash 20% Social distancing and 250% wear 50% efficient facemask'})
xlabel('Time (in days) Since March 13,2020')
% Ethiopia population
population=23866440;
% Data 13 March - 07 Oct (210 days):
% Total Cases
CaseTotal = [1 1 4 5 6 6 7 9 9 11 11 12 12 12 16 16 21 23 26 29  29 35 38 43 44 52 55 56 65 69 71 74 82 85 92 96 105 108 111 114 116 116 117 122 123 124 126 130 131 133 133 135 140 145 162 191 194 210 239 250 261 263 272 287 306 317 352 365 389 399 433 494 582 655 701 731 831 968 1063 1172 1257 1344 1486 1636 1805 1934 2020 2146 2336 2506 2653 2898 3166 3345 3521 3630 3759 3954 4070 4469 4532 4663 4848  5034 5175 5425 5570 5689 5846 6046 6125 6163 6217 6386 6564 6666 6774 6973 7120 7402 7560 7766 7969 8181 8475 8803 9147 9503 10207 10511 11072 11524 11933 12693 13248 13968 14547 15200 15810 16615 17530 17999 18706 19289 19877 20336 20900 21452 22253 22818 23591 24175 25118 26204 27242 28894 29876 31336 32722 34058 35836 37665 39033 40671 42143 43688 45221 46407 48140 49654 51122 52131 53304 54409 55213 56516 57466 58672 59648 60784 61700 62578 63367 63888 64301 64786 65486 66224 66913 67515 68131 68820 69709 70422 71083 71687 72173 72700 73332 73944 74584 75368 76098 76988 77860 78819 79437 80003  ]/population;
% Deaths
Deaths = [0 0 0 0 0 0 0 0 0 0 0 0 0 0 0 0 0 0 0 0 0 0 0 2 2 2 2 2 3 3 3 3 3 3 3 3 3 3 3 3 3 3 3 3 3 3 3 3 3 3 3 3 3 4 4 4 4 5 5 5 5 5 5 5 5 5 5 5 5 5 5 5 5 5 6 6 7 8 8 11 12 14 17 18 19 20 27 27 32 35 40 47 55 57 60 61 63 65 72 72 74 75 75 78 81 89 94 98  103 103 107 109 114 116 118 119 120 120 120 124 127 128 139 146 148 150 163 167 170 173 180 188 197 200 209 223 228 239 250 260 271  282 310 336 343 356 365 380 390 407 420 440 463 479 492 509 528 544 572 600 620 637 662 678 692 709 725 745 758 770 793 809 828 846 856 880 897 918 933 949 966 974 986 996 1013 1022 1035 1045 1060 1072 1089 1096 1108 1127 1141 1148 1155 1165 1170 1177 1191 1198 1205 1208 1214 1222 1230 1238  ]/population;
Recovered = [0 0 0 0 0 0 0 0 0 0 0 0 0 0 0 1 1 4 2 2 3 3 4 4 4 4 4 4 4 10 10 14 14 15 15 15 16 16 16 16 21 21 25 29 41 50 50 58 59 66 69 75 75  91 93 93 95 97 99 105 106 108 108 112 113 113 116 120 122 123 128 151 152 159 167 181 191 197 208 209 217 231 246 250 262 281 344 361 379 401 434 451 495 545 620 738 849 934 1027 1122 1213 1297 1412 1486 1544 1688 2015 2132 2430 2430 2551 2669 2883 3018 3134 3199 3301 3440 3913 4152 4306 4556 4612 4717 4768 4814 4900 4941 5137 5290 5448 5506 5645 5785 5966 6216 6386 6556 6726 6804 6991 7236 7642 7972 8281 8639 9068 9456 9748 10247 10452 10737 11075 11469 11701 12078 12400 12565 12979 13349 13577 13954 14521 15036 15303 15837 16352 16870 17456 18157 18423 19035 19528  19944 20324 20653 20817 21348 21830 22718 23095 23681 24065 24534 25024 25374 26029 26706 27126 27679 27980 28355 28675 29032 29294 29502 29904 30070 30404 30794 30993 31245 31471 31718 32366 33101 34057 35001  ]/population ;
% Currently Positive
Activecase = [ 1 1 4 5 6 6 7 9 9 11 11 12 12 12 16 15 20 19 24 27 26 32 34 37 38 46 49 50 58 56 58 57 65 67 74 78 86 89 92 95 92 92 89 90 79 71 73 69 69 64 61 57 62 50 65 94 95 108 135 140 150 150 159 170 188 199 231 240 262 271 300 338 425 489 526 542 631 761 847  952 1026 1097 1219 1366 1522 1631 1647 1756 1923 2068 2177 2398 2614 2741 2839 2829 2845 2953 2969 3273 3243 3289 3359 3468 3548 3646 3459 3457 3311 3511  3465 3383 3218 3250 3310 3346 3351 3411 3085  3124 3125 3080 3216 3316 3557 3837 4082 4393 4898 5046 5442 5828 6089 6706 7071 7527 7931 8403 8832 9549 10266 10479 10752 10979 11251 11339 11465 11614 12113 12162 12717 12996 13578 14254 15047 16305 16946 18225 19169 20107 21637 23072 23848 24955 26146 27140 28142 28790 29924 30725 31904 32285 32946 33617 34031 34981 35750 36404 36883 37115 37637 37921 38314 38356 38262 38388 38420 38471 38725 38762 39060 39367 39924 40261 40646 41035 41112 41463 41756 41971 42398 42923 43420 44060 44278 44494 44148 43762  ]/population;
%  ICU
Critical = [0 0 0 0 0 0 0 0 0 0 0 0 0 0 0 0 1 1 1 2 2 2 2 1  1 2 2 1 0 0 0 0 0 1 1 1 1 1 0 0 0 0 0 0 0 0 0 0 0 0 0 0 0 0 1 1 0 0 0 0 0 0 0 0 0 0 0 0 0 0 0 0 1 1 1 1 4 5 4 4 8 6 16 18 27 32 32 32 33 32 38 39 30 29 32 30 27 32 30 32 38 38 38 30 27 30 30 30 30 30 31 29 28 28 28 28 31 31 29 30 31 31 33 34 36 37 36 35 39 39 39 38 65 68 66 65 66  68 68 134 138 68 153 145 187 185 170 174 167 163 164 190 178 193 195 199 217 213 216 255 248 248 251 291 275 290 327 330 357 329 344 350 306 303 306 315 326 308 309 307 319 330 347 345 342 344 280 270 300 289 294 290 301 251 269 267 273 272 249 247 271 269 255 296 278 285 292 282 ]/population ;
 Asymptomatic= [1 1 3 4 5 5 6 7 7 9 9 10 10 10 13 13 17 18 21 23 23  28 30 34 35 42 44 45 52 55 57 59  66 68 74 77 84 86 89 91 93 93 94 98 98 99 101 104 105 106 106 108 112 116 130 153 155 168 191 200 209 210 218 230 245 254 282 292 311 319 346 395 466 524 561 585 665 774 850 938 1006 1075 1189 1309 1444 1547 1616 1717 1869 2005 2122 2318 2533 2676 2817 2904 3007 3163 3256 3575 3626 3730 3878 4027 4140 4340 4456 4551 4677  4837 4900 4930 4974 5109 5251  5333 5419 5578 5696 5922 6048 6213 6375 6545 6780 7042 7318 7602 8166 8409 8858 9219 9546 10154 10598 11174 11638 12160 12648 13292 14024 9890 10069 10292 10511 10596 10730 10868 11349 11399 11925 12166 12730 13358 14109 15301 15893 17111 18005 18859 20320 21683 22417 23431 24577 25508 26424 27037 28089 28876 29982 30338 31008 31648 32039 32933 33653 34291 34745 34968 35452 35711 36069 36110 36024 36142 36233 36291 36504 36549 36828 37123 37642 38010 38358 38730 38797 39131 39432 39638 40021 40521 41007 41576 41800 41999 41663 41306 ]/population; 
Symptomatic=[0 0 1 1 1 1 1 2 2 2 2 2 2 2 3 3 4 5 5 6 6 7 8 9 9 10 11 11 13 14 14 15 16 17 18 19 21 22 22 23 23 23 23 24 25 25 25 26 26 27 27 27 28 29 32 38 39 42 48 50 52 53 54 57 61 63 70 73 78 80 87 99 116 131 140 146 166 194 213 234 251 269 297 327 361 387 404 429 467 501 531 580 633 669 704 726 752 791 814 894 906 933 970 1007 1035 1085 1114 1138 1169 1209 1225 1233 1243 1277 1313 1333 1355 1395 1424 1480 1512 1553 1594 1636 1695 1761 1829 1901 2041 2102 2214  2305 2387 2539 2650 2794 2909 3040 3162 3323 3506 521 530 542 553 558 565 572 597 600 628 640 670 703 743 805 836 901 948 993 1069  1141 1180 1233 1294 1343 1391 1423 1478 1520 1578 1597 1632 1666 1686 1733 1771 1805 1829 1840 1866 1880 1898 1901 1896 1902 1907 1910 1921 1924 1938 1954 1981 2001 2019 2038 2042 2060 2075 2086 2106 2133 2158 2188 2200 2210 2193 2174  ]/population ;

%%%%%%%%%%%%%%%%%%%%%%%%%%%%%%%%%%%%%%%%
% PARAMETERS
%%%%%%%%%%%%%%%%%%%%%%%%%%%%%%%%%%%%%%%%

% Simulation horizon: CAN BE MODIFIED AT ONE'S WILL PROVIDED THAT IT IS AT
% LEAST EQUAL TO THE NUMBER OF DAYS FOR WHICH DATA ARE AVAILABLE
Horizon =350;
% Plot yes/no: SET TO 1 IF PDF FIGURES MUST BE GENERATED, 0 OTHERWISE
plotPDF = 0;
% Time-step for Euler discretisation of the continuous-time system
step=0.01;
 % relative infectiousness of individuals in  asymptomatic infected  Ia
  etaa=0.8;
 % rate of disease transmission directly from human
    beta1=0.807;
    % rate of disease transmission directly from environment
    beta2=0.4;
    %  rate of becoming SYMPTOMATIC
    theta=0.13;
    %incubation rate to Exposed
    sigma=0.2;
    %rate of individuals in Asymptomatic infectious developing Symptoms and
    %moving to I_{s}
    varepsilon=0.06;
    %  rate of becoming ASYMPTOMATIC
    epsilon=0.87;
    % rate of detection of symptomatic infectious to isolation or hospital mild( I_{s} to H_{m})
    e=0.6;
    % rate of detection of asymptomatic infectious to isolation or hospital mild( I_{a} to H_{m})
    rho=0.001;
    % Worsening rate:  symptomatic infected develop life-threatening I_{s} to H_{c}
    alpha1= 0.06;
    % rate of those in isolation or H_{m} going to Critical develop life
    % threatening 
    xx=0.028;
    % Mortality rate for infected with life-threatening symptoms
    alpha2=0.065;
   
    % Recovery rate for detected asymptomatic infected
    y=0.7;
    % Recovery rate for  symptomatic infected
    w=0.6;
    % Recovery rate for individuals in H_{m}
    ii=0.6;
    % Recovery rate for life-threatened symptomatic infected H_{c}
    g=0.4;
    %natural death rate
    mu= 0.0064; 
    %natural birthrate
    pi=0.03;
    %%for the environment

    %Shedding rate from the asymptomatic Infectious class
    a=0.4315;
    %Shedding rate from  exposed
    b=0.61;
    %Virus decays from the environment
    phi=0.25;
    % non infected environment
    K=1;
    %efficiency or percentage of people wearing face mask
    c=0.1;

%social distancing
SD=0.0;
%face mask
FM=0.0;
%handwashing
HW=0.0;
%%%%%%%%%%%%%%%%%%%%%%%%%%%%%%%%%%%%%%%%
% DEFINITIONS
%%%%%%%%%%%%%%%%%%%%%%%%%%%%%%%%%%%%%%%%

% Parameters
r1 =epsilon +theta;
r2 = rho + varepsilon +y;
r3 =e+alpha1+w;
r4=(1-SD)*(1-c*FM)*(1-HW);
% Initial R0
R0_iniziale=(r4*beta1*(varepsilon*epsilon +theta*r2)/r1*r2*r3)+(r4*beta1*etaa*epsilon/(r1*r2))...
                    +r4*(beta2/(K*(a+b)))*(b*theta*r2+epsilon*(varepsilon*b+a*r3))/(r1*r2*r3)

% Time horizon
t=1:step:Horizon;

% Vectors for time evolution of variables
S=zeros(1,length(t));
E=zeros(1,length(t));
Is=zeros(1,length(t));
Ia=zeros(1,length(t));
Hc=zeros(1,length(t));
Hm=zeros(1,length(t));
R=zeros(1,length(t)); % DIAGNOSED recovered only!
D=zeros(1,length(t));
Env=zeros(1,length(t));

real_infected=zeros(1,length(t));
NN=zeros(1,length(t));
% Vectors for time evolution of actual/perceived Case Fatality Rate
M=zeros(1,length(t));
P=zeros(1,length(t));

%%%%%%%%%%%%%%%%%%%%%%%%%%%%%%%%%%%%%%%%
% INITIAL CONDITIONS
%%%%%%%%%%%%%%%%%%%%%%%%%%%%%%%%%%%%%%%%

E(1)=2/population;
Is(1)=1/population;
Ia(1)=1/population;
Hc(1)=0.00;
Hm(1)=0.00;
R(1)=0.00;
D(1)=0.00;
S(1)=1-E(1)-Is(1)-Ia(1)-Hc(1)-Hm(1)-R(1);

Env(1) = 0.00; % DIAGNOSED contaminated environment
real_infected(1)=Ia(1)+Is(1)+Hm(1)+Hc(1); % Actual currently infected
NN=S(1)+E(1)+Ia(1)+Is(1)+Hm(1)+Hc(1);
M(1)=0;
P(1)=0;

% Whole state vector
x=[S(1);E(1);Ia(1);Is(1);Hm(1);Hc(1);R(1);D(1);Env(1);real_infected(1)];
%%%%%%%%%%%%%%%%%%%%%%%%%%%%%%%%%%%%%%%%
% SIMULATION
%%%%%%%%%%%%%%%%%%%%%%%%%%%%%%%%%%%%%%%%

% "Control" binary variables to compute the new R0 every time a policy has
% changed the parameters
plottato = 0;
plottato1 = 0;
plottato_two = 0;
plottato_three = 0;
plottato_four = 0;
plottato_five = 0;
plottato_six = 0;
plottato_seven = 0;
plottato_eight = 0;
plottato_nine = 0;
plottato_ten = 0;
plottato_eleven = 0;

for i=2:length(t)
    
      if (i>2/step) % first case identified     Basic social distancing (awareness about handwashing , schools closed)  
        
        SD=0.3;
        c=0.005;
        FM=0.2;
        HW=0.2;
        if plottato == 0 % Compute the new R0
           r1= epsilon +theta;
            r2= rho + varepsilon +y;
            r3= e+alpha1+w;
            r4=(1-SD)*(1-(c)*FM)*(1-HW);
            R0_primemisure=(r4*beta1*(varepsilon*epsilon +theta*r2)/r1*r2*r3)+(r4*beta1*etaa*epsilon/(r1*r2))...
                    +r4*(beta2/(K*(a+b)))*(b*theta*r2+epsilon*(varepsilon*b+a*r3))/(r1*r2*r3)

            plottato = 1;
        end
    end
    
    if (i>60/step) % week after Easter and ramadan

        
        SD=0.01;
        c=0.05;
        FM=0.20;
        HW=0.1;
        if plottato1 == 0
            r1=epsilon +theta;
            r2=rho + varepsilon +y;
            r3=e+alpha1+w;
            r4=(1-SD)*(1-(c)*FM)*(1-HW);
            R0_secondmisure=(r4*beta1*(varepsilon*epsilon +theta*r2)/r1*r2*r3)+(r4*beta1*etaa*epsilon/(r1*r2))...
                    +r4*(beta2/(K*(a+b)))*(b*theta*r2+epsilon*(varepsilon*b+a*r3))/(r1*r2*r3)

            plottato1 = 1;
        end
    end
    
     if (i>90/step) % Social distancing:  winning effect of information (getting used to the situation) Screening limited to / focused on symptomatic subjects, face mask %         
       xx=0.00001;
       alpha1=0.07;
        %w=0.7;
        SD=0.050;
        c=0.3;
        FM=0.350;
        HW=0.5;
       %         
        if plottato_two == 0 % Compute the new R0
            r1=epsilon +theta;
            r2=rho + varepsilon +y;
            r3=e+alpha1+w;
            r4=(1-SD)*(1-(c)*FM)*(1-HW);
            R0_thirdmisure=(r4*beta1*(varepsilon*epsilon +theta*r2)/r1*r2*r3)+(r4*beta1*etaa*epsilon/(r1*r2))...
                    +r4*(beta2/(K*(a+b)))*(b*theta*r2+epsilon*(varepsilon*b+a*r3))/(r1*r2*r3)

            plottato_two = 1;
        end
     end
      %        
      if (i>105/step) % Sick of staying home and increased movement of people
%         e=0.85;
         g=0.55;
         alpha2=0.07;
%          w=0.5;
        SD=0.30;
        c=0.65;
        FM=0.350;
        HW=0.3;
%        
%         
        if plottato_three == 0 % Compute the new R0
             r1=epsilon +theta;
             r2=rho + varepsilon +y;
             r3=e+alpha1+w;
             r4=(1-SD)*(1-(c)*FM)*(1-HW);
             R0_fourthmisure=(r4*beta1*(varepsilon*epsilon +theta*r2)/r1*r2*r3)+(r4*beta1*etaa*epsilon/(r1*r2))...
                    +r4*(beta2/(K*(a+b)))*(b*theta*r2+epsilon*(varepsilon*b+a*r3))/(r1*r2*r3)

             plottato_three = 1;
        end
    end
      if (i>120/step) % only schools remain closed unrest in capital city(Due to death of famous musician) riots!
           g=0.45;
         alpha2=0.08;
        alpha1=0.04;
%         w=0.5;
       SD=0.150;
       c=0.6;
        FM=0.350;
        HW=0.2;
%         

        if plottato_four == 0 % Compute the new R0
            r1=epsilon +theta;
            r2=rho + varepsilon +y;
            r3=e+alpha1+w;
            r4=(1-SD)*(1-(c)*FM)*(1-HW);

            R0_fifthmisure=(r4*beta1*(varepsilon*epsilon +theta*r2)/r1*r2*r3)+(r4*beta1*etaa*epsilon/(r1*r2))...
                    +r4*(beta2/(K*(a+b)))*(b*theta*r2+epsilon*(varepsilon*b+a*r3))/(r1*r2*r3)

            plottato_four = 1;
        end
     end
    if (i>140/step) % curches partially opened 

        xx=0.001;
        alpha2=0.09;
        g=0.3;

        SD=0.150;
        c=0.65;
        FM=0.350;
        HW=0.25;
                 
        if plottato_five == 0 % Compute the new R0
            r1=epsilon +theta;
            r2=rho + varepsilon +y;
            r3=e+alpha1+w;
            r4=(1-SD)*(1-(c)*FM)*(1-HW);
            R0_sixithmisure=(r4*beta1*(varepsilon*epsilon +theta*r2)/r1*r2*r3)+(r4*beta1*etaa*epsilon/(r1*r2))...
                    +r4*(beta2/(K*(a+b)))*(b*theta*r2+epsilon*(varepsilon*b+a*r3))/(r1*r2*r3)

            plottato_five = 1;
        end
    end
    if (i>160/step) % month dedicated to mass testing
        xx=0.035; 
        g=0.7;
        alpha2=0.08;
        alpha1=0.04;
        SD=0.010;
        c=0.8;
        FM=0.30;
        HW=0.3;
               
        if plottato_six == 0 % Compute the new R0
            r1=epsilon +theta;
            r2=rho + varepsilon +y;
            r3=e+alpha1+w;
            r4=(1-SD)*(1-(c)*FM)*(1-HW);
            R0_seventhmisure=(r4*beta1*(varepsilon*epsilon +theta*r2)/r1*r2*r3)+(r4*beta1*etaa*epsilon/(r1*r2))...
                    +r4*(beta2/(K*(a+b)))*(b*theta*r2+epsilon*(varepsilon*b+a*r3))/(r1*r2*r3)

            plottato_six = 1;
        end
    end
    if (i>172/step) % month dedicated to mass testing
        xx=0.0;%01;
        g=0.5;
        alpha2=0.05;
        SD=0.250;
        c=0.85;
        FM=0.350;
        HW=0.2;
       %            
        if plottato_seven == 0 % Compute the new R0
            r1=epsilon +theta;
            r2=rho + varepsilon +y;
            r3=e+alpha1+w;
            r4=(1-SD)*(1-(c)*FM)*(1-HW);
            R0_eighthmisure=(r4*beta1*(varepsilon*epsilon +theta*r2)/r1*r2*r3)+(r4*beta1*etaa*epsilon/(r1*r2))...
                    +r4*(beta2/(K*(a+b)))*(b*theta*r2+epsilon*(varepsilon*b+a*r3))/(r1*r2*r3)

            plottato_seven = 1;
        end
    end
     if (i>184/step) % newyear celebration people move around
        xx=0.001;
        g=0.75;
         alpha2=0.05;
        SD=0.2650;
        c=0.8;
        FM=0.350;
        HW=0.21;
                  
        if plottato_eight == 0 % Compute the new R0
            r1=epsilon +theta;
            r2=rho + varepsilon +y;
            r3=e+alpha1+w;
            r4=(1-SD)*(1-c*FM)*(1-HW);
            R0_ninemisure=(r4*beta1*(varepsilon*epsilon +theta*r2)/r1*r2*r3)+(r4*beta1*etaa*epsilon/(r1*r2))...
                        +r4*(beta2/(K*(a+b)))*(b*theta*r2+epsilon*(varepsilon*b+a*r3))/(r1*r2*r3)
            plottato_eight = 1;
        end
     end
     if (i>208/step) % Broader diagnosis campaign
            
       SD=0.20;%0.7;%0.40;%0.45;
        c=0.05;
        FM=0.35;%0.75;%0.65;%0.450;%0.5;
        HW=0.3;%0.6;%0.5;%0.02;%0.1;
                                         
        if plottato_eleven == 0 % Compute the new R0
            r1=epsilon +theta;
            r2=rho + varepsilon +y;
            r3=e+alpha1+w;
            r4=(1-SD)*(1-c*FM)*(1-HW);
            R0_twelvenmisure=(r4*beta1*(varepsilon*epsilon +theta*r2)/r1*r2*r3)+(r4*beta1*etaa*epsilon/(r1*r2))...
                        +r4*(beta2/(K*(a+b)))*(b*theta*r2+epsilon*(varepsilon*b+a*r3))/(r1*r2*r3)
            plottato_eleven = 1;
        end
    end
 B=[-r4*beta1*(etaa*x(3)+x(4))./(x(1)+x(2)+x(3)+x(4)+x(5)+x(6)+x(7)+x(8))-(r4*beta2*x(9)./(x(9)+K)) 0  -r4*beta1*etaa*x(1)*(NN-x(3))/NN*NN   -r4*beta1*x(1)*(NN-x(3))/NN*NN 0 0 0 0 0  0;
        (r4*beta2*x(9)./(x(9)+K))+r4*beta1*(etaa*x(3)+x(4))./(x(1)+x(2)+x(3)+x(4)+x(5)+x(6)+x(7)+x(8))   (-(epsilon+theta)*sigma)  r4*beta1*etaa*x(1)*(NN-x(3))/NN*NN   r4*beta1*x(1)*(NN-x(3))/NN*NN 0 0 0 0 0 0;
        0  (epsilon*sigma)  -(rho+ varepsilon+y)  0 0 0 0 0 0  0;
        0 (theta*sigma)  varepsilon   -(w+e+alpha1) 0 0 0 0 0  0;
        0 0   rho e  -(xx+ii) 0 0 0 0  0;
        0 0 0 alpha1  xx  -(g+alpha2)  0   0  0  0;
        0 0 w y ii  g 0 0  0  0;
        0 0 0 0 0  alpha2  0  0  0  0;
        0 0 a b 0  0 0  0 -phi   0;
        0 (epsilon*sigma + theta*sigma)  -rho-y -e-w-alpha1 0  0 0 0 0 0];
    x=x+B*x*step;

    % Update variables
    
    S(i)=x(1);
    E(i)=x(2);
    Is(i)=x(4);
    Ia(i)=x(3);
    Hc(i)=x(6);
    Hm(i)=x(5);
    R(i)=x(7);
    D(i)=x(8);
    
   Env(i)=x(9);
   real_infected(i)=x(10);   
  % Update Case Fatality Rate   
    M(i)=D(i)/(S(1)-S(i));
   P(i)=D(i)./(E(1)+Is(1)+Ia(1)+Hm(1)+Hc(1)-Hm(i)-Hc(i)-Ia(i)-Is(i)-E(i));   
end

%%%%%%%%%%%%%%%%%%%%%%%%%%%%%%%%%%%%%%%%
% FINAL VALUES
%%%%%%%%%%%%%%%%%%%%%%%%%%%%%%%%%%%%%%%%

% Variables
Sbar=S(length(t));
Ebar=E(length(t));
Isbar=Is(length(t));
Iabar=Ia(length(t));
Hcbar=Hc(length(t));
Hmbar=Hm(length(t));
Rbar=R(length(t));
Dbar=D(length(t));
Envbar=Env(length(t));

% Case fatality rate
Mbar=M(length(t));
Pbar=P(length(t));

% Case fatality rate from formulas
Mbar1=D(1)/(S(1)-Sbar);
Pbar1=D(1)/(E(1)+Is(1)+Ia(1));

%%%-%%%%%%%%%%%%%%%%%%%%%%%%%%%%%%%%%%%%%
% FIGURES
%%%%%%%%%%%%%%%%%%%%%%%%%%%%%%%%%%%%%%%%

plot(t,Is,'b--',t,Ia,'b','LineWidth', 2)%t,Hm,'k',t,Hc,'r',t,D,'c',
hold on
xlim([t(1) t(end)])
ylim([0 0.02e-1])
legend({'40% hand wash 10% Social distancing and 75% wear 50% efficient facemask'})
xlabel('time in days since March 13,2020')
% 
 
% %%%%%%%%%%%%%%%%%%%%%%%%%%%%%%%%%%%%%%%%
% % DATA
% %%%%%%%%%%%%%%%%%%%%%%%%%%%%%%%%%%%%%%%%

%population=115e6;
population=23866440;
% Data 13 March - 07 Oct (210 days):
% Total Cases
CaseTotal = [1 1 4 5 6 6 7 9 9 11 11 12 12 12 16 16 21 23 26 29  29 35 38 43 44 52 55 56 65 69 71 74 82 85 92 96 105 108 111 114 116 116 117 122 123 124 126 130 131 133 133 135 140 145 162 191 194 210 239 250 261 263 272 287 306 317 352 365 389 399 433 494 582 655 701 731 831 968 1063 1172 1257 1344 1486 1636 1805 1934 2020 2146 2336 2506 2653 2898 3166 3345 3521 3630 3759 3954 4070 4469 4532 4663 4848  5034 5175 5425 5570 5689 5846 6046 6125 6163 6217 6386 6564 6666 6774 6973 7120 7402 7560 7766 7969 8181 8475 8803 9147 9503 10207 10511 11072 11524 11933 12693 13248 13968 14547 15200 15810 16615 17530 17999 18706 19289 19877 20336 20900 21452 22253 22818 23591 24175 25118 26204 27242 28894 29876 31336 32722 34058 35836 37665 39033 40671 42143 43688 45221 46407 48140 49654 51122 52131 53304 54409 55213 56516 57466 58672 59648 60784 61700 62578 63367 63888 64301 64786 65486 66224 66913 67515 68131 68820 69709 70422 71083 71687 72173 72700 73332 73944 74584 75368 76098 76988 77860 78819 79437 80003  ]/population;
% Deaths
Deaths = [0 0 0 0 0 0 0 0 0 0 0 0 0 0 0 0 0 0 0 0 0 0 0 2 2 2 2 2 3 3 3 3 3 3 3 3 3 3 3 3 3 3 3 3 3 3 3 3 3 3 3 3 3 4 4 4 4 5 5 5 5 5 5 5 5 5 5 5 5 5 5 5 5 5 6 6 7 8 8 11 12 14 17 18 19 20 27 27 32 35 40 47 55 57 60 61 63 65 72 72 74 75 75 78 81 89 94 98  103 103 107 109 114 116 118 119 120 120 120 124 127 128 139 146 148 150 163 167 170 173 180 188 197 200 209 223 228 239 250 260 271  282 310 336 343 356 365 380 390 407 420 440 463 479 492 509 528 544 572 600 620 637 662 678 692 709 725 745 758 770 793 809 828 846 856 880 897 918 933 949 966 974 986 996 1013 1022 1035 1045 1060 1072 1089 1096 1108 1127 1141 1148 1155 1165 1170 1177 1191 1198 1205 1208 1214 1222 1230 1238  ]/population;
% Recovered
Recovered = [0 0 0 0 0 0 0 0 0 0 0 0 0 0 0 1 1 4 2 2 3 3 4 4 4 4 4 4 4 10 10 14 14 15 15 15 16 16 16 16 21 21 25 29 41 50 50 58 59 66 69 75 75  91 93 93 95 97 99 105 106 108 108 112 113 113 116 120 122 123 128 151 152 159 167 181 191 197 208 209 217 231 246 250 262 281 344 361 379 401 434 451 495 545 620 738 849 934 1027 1122 1213 1297 1412 1486 1544 1688 2015 2132 2430 2430 2551 2669 2883 3018 3134 3199 3301 3440 3913 4152 4306 4556 4612 4717 4768 4814 4900 4941 5137 5290 5448 5506 5645 5785 5966 6216 6386 6556 6726 6804 6991 7236 7642 7972 8281 8639 9068 9456 9748 10247 10452 10737 11075 11469 11701 12078 12400 12565 12979 13349 13577 13954 14521 15036 15303 15837 16352 16870 17456 18157 18423 19035 19528  19944 20324 20653 20817 21348 21830 22718 23095 23681 24065 24534 25024 25374 26029 26706 27126 27679 27980 28355 28675 29032 29294 29502 29904 30070 30404 30794 30993 31245 31471 31718 32366 33101 34057 35001  ]/population ;
% Currently Positive
Activecase = [ 1 1 4 5 6 6 7 9 9 11 11 12 12 12 16 15 20 19 24 27 26 32 34 37 38 46 49 50 58 56 58 57 65 67 74 78 86 89 92 95 92 92 89 90 79 71 73 69 69 64 61 57 62 50 65 94 95 108 135 140 150 150 159 170 188 199 231 240 262 271 300 338 425 489 526 542 631 761 847  952 1026 1097 1219 1366 1522 1631 1647 1756 1923 2068 2177 2398 2614 2741 2839 2829 2845 2953 2969 3273 3243 3289 3359 3468 3548 3646 3459 3457 3311 3511  3465 3383 3218 3250 3310 3346 3351 3411 3085  3124 3125 3080 3216 3316 3557 3837 4082 4393 4898 5046 5442 5828 6089 6706 7071 7527 7931 8403 8832 9549 10266 10479 10752 10979 11251 11339 11465 11614 12113 12162 12717 12996 13578 14254 15047 16305 16946 18225 19169 20107 21637 23072 23848 24955 26146 27140 28142 28790 29924 30725 31904 32285 32946 33617 34031 34981 35750 36404 36883 37115 37637 37921 38314 38356 38262 38388 38420 38471 38725 38762 39060 39367 39924 40261 40646 41035 41112 41463 41756 41971 42398 42923 43420 44060 44278 44494 44148 43762  ]/population;
%  ICU
Critical = [0 0 0 0 0 0 0 0 0 0 0 0 0 0 0 0 1 1 1 2 2 2 2 1  1 2 2 1 0 0 0 0 0 1 1 1 1 1 0 0 0 0 0 0 0 0 0 0 0 0 0 0 0 0 1 1 0 0 0 0 0 0 0 0 0 0 0 0 0 0 0 0 1 1 1 1 4 5 4 4 8 6 16 18 27 32 32 32 33 32 38 39 30 29 32 30 27 32 30 32 38 38 38 30 27 30 30 30 30 30 31 29 28 28 28 28 31 31 29 30 31 31 33 34 36 37 36 35 39 39 39 38 65 68 66 65 66  68 68 134 138 68 153 145 187 185 170 174 167 163 164 190 178 193 195 199 217 213 216 255 248 248 251 291 275 290 327 330 357 329 344 350 306 303 306 315 326 308 309 307 319 330 347 345 342 344 280 270 300 289 294 290 301 251 269 267 273 272 249 247 271 269 255 296 278 285 292 282 ]/population ;
 Asymptomatic= [1 1 3 4 5 5 6 7 7 9 9 10 10 10 13 13 17 18 21 23 23  28 30 34 35 42 44 45 52 55 57 59  66 68 74 77 84 86 89 91 93 93 94 98 98 99 101 104 105 106 106 108 112 116 130 153 155 168 191 200 209 210 218 230 245 254 282 292 311 319 346 395 466 524 561 585 665 774 850 938 1006 1075 1189 1309 1444 1547 1616 1717 1869 2005 2122 2318 2533 2676 2817 2904 3007 3163 3256 3575 3626 3730 3878 4027 4140 4340 4456 4551 4677  4837 4900 4930 4974 5109 5251  5333 5419 5578 5696 5922 6048 6213 6375 6545 6780 7042 7318 7602 8166 8409 8858 9219 9546 10154 10598 11174 11638 12160 12648 13292 14024 9890 10069 10292 10511 10596 10730 10868 11349 11399 11925 12166 12730 13358 14109 15301 15893 17111 18005 18859 20320 21683 22417 23431 24577 25508 26424 27037 28089 28876 29982 30338 31008 31648 32039 32933 33653 34291 34745 34968 35452 35711 36069 36110 36024 36142 36233 36291 36504 36549 36828 37123 37642 38010 38358 38730 38797 39131 39432 39638 40021 40521 41007 41576 41800 41999 41663 41306 ]/population; 
Symptomatic=[0 0 1 1 1 1 1 2 2 2 2 2 2 2 3 3 4 5 5 6 6 7 8 9 9 10 11 11 13 14 14 15 16 17 18 19 21 22 22 23 23 23 23 24 25 25 25 26 26 27 27 27 28 29 32 38 39 42 48 50 52 53 54 57 61 63 70 73 78 80 87 99 116 131 140 146 166 194 213 234 251 269 297 327 361 387 404 429 467 501 531 580 633 669 704 726 752 791 814 894 906 933 970 1007 1035 1085 1114 1138 1169 1209 1225 1233 1243 1277 1313 1333 1355 1395 1424 1480 1512 1553 1594 1636 1695 1761 1829 1901 2041 2102 2214  2305 2387 2539 2650 2794 2909 3040 3162 3323 3506 521 530 542 553 558 565 572 597 600 628 640 670 703 743 805 836 901 948 993 1069  1141 1180 1233 1294 1343 1391 1423 1478 1520 1578 1597 1632 1666 1686 1733 1771 1805 1829 1840 1866 1880 1898 1901 1896 1902 1907 1910 1921 1924 1938 1954 1981 2001 2019 2038 2042 2060 2075 2086 2106 2133 2158 2188 2200 2210 2193 2174  ]/population ;

%%%%%%%%%%%%%%%%%%%%%%%%%%%%%%%%%%%%%%%%
% PARAMETERS
%%%%%%%%%%%%%%%%%%%%%%%%%%%%%%%%%%%%%%%%

% Simulation horizon: CAN BE MODIFIED AT ONE'S WILL PROVIDED THAT IT IS AT
% LEAST EQUAL TO THE NUMBER OF DAYS FOR WHICH DATA ARE AVAILABLE
Horizon =350;
% Plot yes/no: SET TO 1 IF PDF FIGURES MUST BE GENERATED, 0 OTHERWISE
plotPDF = 0;
% Time-step for Euler discretisation of the continuous-time system
step=0.01;
 % relative infectiousness of individuals in  asymptomatic infected  Ia
  etaa=0.8;
 % rate of disease transmission directly from human
    beta1=0.807;
    % rate of disease transmission directly from environment
    beta2=0.4;
    %  rate of becoming SYMPTOMATIC
    theta=0.13;
    %incubation rate to Exposed
    sigma=0.2;
    %rate of individuals in Asymptomatic infectious developing Symptoms and
    %moving to I_{s}
    varepsilon=0.06;
    %  rate of becoming ASYMPTOMATIC
    epsilon=0.87;
    % rate of detection of symptomatic infectious to isolation or hospital mild( I_{s} to H_{m})
    e=0.6;
    % rate of detection of asymptomatic infectious to isolation or hospital mild( I_{a} to H_{m})
    rho=0.001;
    % Worsening rate:  symptomatic infected develop life-threatening I_{s} to H_{c}
    alpha1= 0.06;
    % rate of those in isolation or H_{m} going to Critical develop life
    % threatening 
    xx=0.028;
    % Mortality rate for infected with life-threatening symptoms
    alpha2=0.065;
  

    % Recovery rate for detected asymptomatic infected
    y=0.7;
    % Recovery rate for  symptomatic infected
    w=0.6;
    % Recovery rate for individuals in H_{m}
    ii=0.6;
    % Recovery rate for life-threatened symptomatic infected H_{c}
    g=0.4;
    %natural death rate
    mu= 0.0064; 
    %natural birthrate
    pi=0.03;
    %%for the environment

    %Shedding rate from the asymptomatic Infectious class
    a=0.4315;
    %Shedding rate from  exposed
    b=0.61;
    %Virus decays from the environment
    phi=0.25;
    % non infected environment
    K=1;
    %efficiency or percentage of people wearing face mask
    c=0.1;

%social distancing
SD=0.0;
%face mask
FM=0.0;
%handwashing
HW=0.0;

%%%%%%%%%%%%%%%%%%%%%%%%%%%%%%%%%%%%%%%%
% DEFINITIONS
%%%%%%%%%%%%%%%%%%%%%%%%%%%%%%%%%%%%%%%%

% Parameters
r1 =epsilon +theta;
r2 = rho + varepsilon +y;
r3 =e+alpha1+w;
r4=(1-SD)*(1-c*FM)*(1-HW);
% Initial R0
R0_iniziale=(r4*beta1*(varepsilon*epsilon +theta*r2)/r1*r2*r3)+(r4*beta1*etaa*epsilon/(r1*r2))...
                    +r4*(beta2/(K*(a+b)))*(b*theta*r2+epsilon*(varepsilon*b+a*r3))/(r1*r2*r3)

% Time horizon
t=1:step:Horizon;

% Vectors for time evolution of variables
S=zeros(1,length(t));
E=zeros(1,length(t));
Is=zeros(1,length(t));
Ia=zeros(1,length(t));
Hc=zeros(1,length(t));
Hm=zeros(1,length(t));
R=zeros(1,length(t)); % DIAGNOSED recovered only!
D=zeros(1,length(t));
Env=zeros(1,length(t));

real_infected=zeros(1,length(t));
NN=zeros(1,length(t));
% Vectors for time evolution of actual/perceived Case Fatality Rate
M=zeros(1,length(t));
P=zeros(1,length(t));

%%%%%%%%%%%%%%%%%%%%%%%%%%%%%%%%%%%%%%%%
% INITIAL CONDITIONS
%%%%%%%%%%%%%%%%%%%%%%%%%%%%%%%%%%%%%%%%

E(1)=2/population;
Is(1)=1/population;
Ia(1)=1/population;
Hc(1)=0.00;
Hm(1)=0.00;
R(1)=0.00;
D(1)=0.00;
S(1)=1-E(1)-Is(1)-Ia(1)-Hc(1)-Hm(1)-R(1);

Env(1) = 0.00; % DIAGNOSED contaminated environment
real_infected(1)=Ia(1)+Is(1)+Hm(1)+Hc(1); % Actual currently infected
NN=S(1)+E(1)+Ia(1)+Is(1)+Hm(1)+Hc(1);
M(1)=0;
P(1)=0;

% Whole state vector
x=[S(1);E(1);Ia(1);Is(1);Hm(1);Hc(1);R(1);D(1);Env(1);real_infected(1)];
%%%%%%%%%%%%%%%%%%%%%%%%%%%%%%%%%%%%%%%%
% SIMULATION
%%%%%%%%%%%%%%%%%%%%%%%%%%%%%%%%%%%%%%%%

% "Control" binary variables to compute the new R0 every time a policy has
% changed the parameters
plottato = 0;
plottato1 = 0;
plottato_two = 0;
plottato_three = 0;
plottato_four = 0;
plottato_five = 0;
plottato_six = 0;
plottato_seven = 0;
plottato_eight = 0;
plottato_nine = 0;
plottato_ten = 0;
plottato_eleven = 0;

for i=2:length(t)
    
    if (i>2/step) % first case identified     Basic social distancing (awareness about handwashing , schools closed)  
        
        SD=0.3;
        c=0.005;
        FM=0.2;
        HW=0.2;
        if plottato == 0 % Compute the new R0
           r1= epsilon +theta;
            r2= rho + varepsilon +y;
            r3= e+alpha1+w;
            r4=(1-SD)*(1-(c)*FM)*(1-HW);
            R0_primemisure=(r4*beta1*(varepsilon*epsilon +theta*r2)/r1*r2*r3)+(r4*beta1*etaa*epsilon/(r1*r2))...
                    +r4*(beta2/(K*(a+b)))*(b*theta*r2+epsilon*(varepsilon*b+a*r3))/(r1*r2*r3)

            plottato = 1;
        end
    end
    
    if (i>60/step) % week after Easter and ramadan      
        SD=0.01;
        c=0.05;
        FM=0.20;
        HW=0.1;
        if plottato1 == 0
            r1=epsilon +theta;
            r2=rho + varepsilon +y;
            r3=e+alpha1+w;
            r4=(1-SD)*(1-(c)*FM)*(1-HW);
            R0_secondmisure=(r4*beta1*(varepsilon*epsilon +theta*r2)/r1*r2*r3)+(r4*beta1*etaa*epsilon/(r1*r2))...
                    +r4*(beta2/(K*(a+b)))*(b*theta*r2+epsilon*(varepsilon*b+a*r3))/(r1*r2*r3)

            plottato1 = 1;
        end
    end
    
     if (i>90/step) % Social distancing:  winning effect of information (getting used to the situation) Screening limited to / focused on symptomatic subjects, face mask %         
       xx=0.00001;
       alpha1=0.07;
        %w=0.7;
        SD=0.050;
        c=0.3;
        FM=0.350;
        HW=0.5;
       %         
        if plottato_two == 0 % Compute the new R0
            r1=epsilon +theta;
            r2=rho + varepsilon +y;
            r3=e+alpha1+w;
            r4=(1-SD)*(1-(c)*FM)*(1-HW);
            R0_thirdmisure=(r4*beta1*(varepsilon*epsilon +theta*r2)/r1*r2*r3)+(r4*beta1*etaa*epsilon/(r1*r2))...
                    +r4*(beta2/(K*(a+b)))*(b*theta*r2+epsilon*(varepsilon*b+a*r3))/(r1*r2*r3)

            plottato_two = 1;
        end
     end
      %        
      if (i>105/step) % Sick of staying home and increased movement of people
%         e=0.85;
         g=0.55;
         alpha2=0.07;
%          w=0.5;
        SD=0.30;
        c=0.65;
        FM=0.350;
        HW=0.3;
%        
%         
        if plottato_three == 0 % Compute the new R0
             r1=epsilon +theta;
             r2=rho + varepsilon +y;
             r3=e+alpha1+w;
             r4=(1-SD)*(1-(c)*FM)*(1-HW);
             R0_fourthmisure=(r4*beta1*(varepsilon*epsilon +theta*r2)/r1*r2*r3)+(r4*beta1*etaa*epsilon/(r1*r2))...
                    +r4*(beta2/(K*(a+b)))*(b*theta*r2+epsilon*(varepsilon*b+a*r3))/(r1*r2*r3)

             plottato_three = 1;
        end
    end
      if (i>120/step) % only schools remain closed unrest in capital city(Due to death of famous musician) riots!
           g=0.45;
         alpha2=0.08;
        alpha1=0.04;
%         w=0.5;
       SD=0.150;
       c=0.6;
        FM=0.350;
        HW=0.2;
%         

        if plottato_four == 0 % Compute the new R0
            r1=epsilon +theta;
            r2=rho + varepsilon +y;
            r3=e+alpha1+w;
            r4=(1-SD)*(1-(c)*FM)*(1-HW);

            R0_fifthmisure=(r4*beta1*(varepsilon*epsilon +theta*r2)/r1*r2*r3)+(r4*beta1*etaa*epsilon/(r1*r2))...
                    +r4*(beta2/(K*(a+b)))*(b*theta*r2+epsilon*(varepsilon*b+a*r3))/(r1*r2*r3)

            plottato_four = 1;
        end
     end
    if (i>140/step) % curches partially opened 

        xx=0.001;
        alpha2=0.09;
        g=0.3;

        SD=0.150;
        c=0.65;
        FM=0.350;
        HW=0.25;
                 
        if plottato_five == 0 % Compute the new R0
            r1=epsilon +theta;
            r2=rho + varepsilon +y;
            r3=e+alpha1+w;
            r4=(1-SD)*(1-(c)*FM)*(1-HW);
            R0_sixithmisure=(r4*beta1*(varepsilon*epsilon +theta*r2)/r1*r2*r3)+(r4*beta1*etaa*epsilon/(r1*r2))...
                    +r4*(beta2/(K*(a+b)))*(b*theta*r2+epsilon*(varepsilon*b+a*r3))/(r1*r2*r3)

            plottato_five = 1;
        end
    end
    if (i>160/step) % month dedicated to mass testing
        xx=0.035; 
        g=0.7;
        alpha2=0.08;
        alpha1=0.04;
        SD=0.010;
        c=0.8;
        FM=0.30;
        HW=0.3;
               
        if plottato_six == 0 % Compute the new R0
            r1=epsilon +theta;
            r2=rho + varepsilon +y;
            r3=e+alpha1+w;
            r4=(1-SD)*(1-(c)*FM)*(1-HW);
            R0_seventhmisure=(r4*beta1*(varepsilon*epsilon +theta*r2)/r1*r2*r3)+(r4*beta1*etaa*epsilon/(r1*r2))...
                    +r4*(beta2/(K*(a+b)))*(b*theta*r2+epsilon*(varepsilon*b+a*r3))/(r1*r2*r3)

            plottato_six = 1;
        end
    end
    if (i>172/step) % month dedicated to mass testing
        xx=0.0;%01;
        g=0.5;
        alpha2=0.05;
        SD=0.250;
        c=0.85;
        FM=0.350;
        HW=0.2;
       %            
        if plottato_seven == 0 % Compute the new R0
            r1=epsilon +theta;
            r2=rho + varepsilon +y;
            r3=e+alpha1+w;
            r4=(1-SD)*(1-(c)*FM)*(1-HW);
            R0_eighthmisure=(r4*beta1*(varepsilon*epsilon +theta*r2)/r1*r2*r3)+(r4*beta1*etaa*epsilon/(r1*r2))...
                    +r4*(beta2/(K*(a+b)))*(b*theta*r2+epsilon*(varepsilon*b+a*r3))/(r1*r2*r3)

            plottato_seven = 1;
        end
    end
     if (i>184/step) % newyear celebration people move around
        xx=0.001;
        g=0.75;
         alpha2=0.05;
        SD=0.2650;
        c=0.8;
        FM=0.350;
        HW=0.21;
                  

        if plottato_eight == 0 % Compute the new R0
            r1=epsilon +theta;
            r2=rho + varepsilon +y;
            r3=e+alpha1+w;
            r4=(1-SD)*(1-c*FM)*(1-HW);
            R0_ninemisure=(r4*beta1*(varepsilon*epsilon +theta*r2)/r1*r2*r3)+(r4*beta1*etaa*epsilon/(r1*r2))...
                        +r4*(beta2/(K*(a+b)))*(b*theta*r2+epsilon*(varepsilon*b+a*r3))/(r1*r2*r3)

            plottato_eight = 1;
        end
     end
     if (i>208/step) % Broader diagnosis campaign
          
       SD=0.30;%0.7;%0.40;%0.45;
        c=0.05;
        FM=0.35;%0.75;%0.65;%0.450;%0.5;
        HW=0.3;%0.6;%0.5;%0.02;%0.1;
                
        if plottato_eleven == 0 % Compute the new R0
            r1=epsilon +theta;
            r2=rho + varepsilon +y;
            r3=e+alpha1+w;
            r4=(1-SD)*(1-c*FM)*(1-HW);
            R0_twelvenmisure=(r4*beta1*(varepsilon*epsilon +theta*r2)/r1*r2*r3)+(r4*beta1*etaa*epsilon/(r1*r2))...
                        +r4*(beta2/(K*(a+b)))*(b*theta*r2+epsilon*(varepsilon*b+a*r3))/(r1*r2*r3)

            plottato_eleven= 1;
        end
    end
 B=[-r4*beta1*(etaa*x(3)+x(4))./(x(1)+x(2)+x(3)+x(4)+x(5)+x(6)+x(7)+x(8))-(r4*beta2*x(9)./(x(9)+K)) 0  -r4*beta1*etaa*x(1)*(NN-x(3))/NN*NN   -r4*beta1*x(1)*(NN-x(3))/NN*NN 0 0 0 0 0  0;
        (r4*beta2*x(9)./(x(9)+K))+r4*beta1*(etaa*x(3)+x(4))./(x(1)+x(2)+x(3)+x(4)+x(5)+x(6)+x(7)+x(8))   (-(epsilon+theta)*sigma)  r4*beta1*etaa*x(1)*(NN-x(3))/NN*NN   r4*beta1*x(1)*(NN-x(3))/NN*NN 0 0 0 0 0 0;
        0  (epsilon*sigma)  -(rho+ varepsilon+y)  0 0 0 0 0 0  0;
        0 (theta*sigma)  varepsilon   -(w+e+alpha1) 0 0 0 0 0  0;
        0 0   rho e  -(xx+ii) 0 0 0 0  0;
        0 0 0 alpha1  xx  -(g+alpha2)  0   0  0  0;
        0 0 w y ii  g 0 0  0  0;
        0 0 0 0 0  alpha2  0  0  0  0;
        0 0 a b 0  0 0  0 -phi   0;
        0 (epsilon*sigma + theta*sigma)  -rho-y -e-w-alpha1 0  0 0 0 0 0];
    x=x+B*x*step;

    % Update variables
    
    S(i)=x(1);
    E(i)=x(2);
    Is(i)=x(4);
    Ia(i)=x(3);
    Hc(i)=x(6);
    Hm(i)=x(5);
    R(i)=x(7);
    D(i)=x(8);
    
   Env(i)=x(9);
   real_infected(i)=x(10);
%     
    % Update Case Fatality Rate
    
    M(i)=D(i)/(S(1)-S(i));
   P(i)=D(i)./(E(1)+Is(1)+Ia(1)+Hm(1)+Hc(1)-Hm(i)-Hc(i)-Ia(i)-Is(i)-E(i));   
end

%%%%%%%%%%%%%%%%%%%%%%%%%%%%%%%%%%%%%%%%
% FINAL VALUES
%%%%%%%%%%%%%%%%%%%%%%%%%%%%%%%%%%%%%%%%

% Variables
Sbar=S(length(t));
Ebar=E(length(t));
Isbar=Is(length(t));
Iabar=Ia(length(t));
Hcbar=Hc(length(t));
Hmbar=Hm(length(t));
Rbar=R(length(t));
Dbar=D(length(t));
Envbar=Env(length(t));

% Case fatality rate
Mbar=M(length(t));
Pbar=P(length(t));

% Case fatality rate from formulas
Mbar1=D(1)/(S(1)-Sbar);
Pbar1=D(1)/(E(1)+Is(1)+Ia(1));
%%%%%%%%%%%%%%%%%%%%%%%%%%%%%%%%%%%%%
%         FIGURES
%%%%%%%%%%%%%%%%%%%%%%%%%%%%%%%%%%%%%%%%

plot(t,Is,'c--',t,Ia,'c','LineWidth', 2)%t,Hm,'k',t,Hc,'r',t,D,'c',
 hold on

xlim([t(1) t(end)])
ylim([0 0.02e-1])
xlabel('Time (days) since March 13,2020')
ylabel('Cases (fraction of the population)')
legend({ '40% hand wash 20% Social distancing and 25% wear 50% efficient facemask'},'Location','northeast')
grid on

% Ethiopia population

population=23866440;
% Data 13 March - 07 Oct (210 days):
% Total Cases
CaseTotal = [1 1 4 5 6 6 7 9 9 11 11 12 12 12 16 16 21 23 26 29  29 35 38 43 44 52 55 56 65 69 71 74 82 85 92 96 105 108 111 114 116 116 117 122 123 124 126 130 131 133 133 135 140 145 162 191 194 210 239 250 261 263 272 287 306 317 352 365 389 399 433 494 582 655 701 731 831 968 1063 1172 1257 1344 1486 1636 1805 1934 2020 2146 2336 2506 2653 2898 3166 3345 3521 3630 3759 3954 4070 4469 4532 4663 4848  5034 5175 5425 5570 5689 5846 6046 6125 6163 6217 6386 6564 6666 6774 6973 7120 7402 7560 7766 7969 8181 8475 8803 9147 9503 10207 10511 11072 11524 11933 12693 13248 13968 14547 15200 15810 16615 17530 17999 18706 19289 19877 20336 20900 21452 22253 22818 23591 24175 25118 26204 27242 28894 29876 31336 32722 34058 35836 37665 39033 40671 42143 43688 45221 46407 48140 49654 51122 52131 53304 54409 55213 56516 57466 58672 59648 60784 61700 62578 63367 63888 64301 64786 65486 66224 66913 67515 68131 68820 69709 70422 71083 71687 72173 72700 73332 73944 74584 75368 76098 76988 77860 78819 79437 80003  ]/population;
% Deaths
Deaths = [0 0 0 0 0 0 0 0 0 0 0 0 0 0 0 0 0 0 0 0 0 0 0 2 2 2 2 2 3 3 3 3 3 3 3 3 3 3 3 3 3 3 3 3 3 3 3 3 3 3 3 3 3 4 4 4 4 5 5 5 5 5 5 5 5 5 5 5 5 5 5 5 5 5 6 6 7 8 8 11 12 14 17 18 19 20 27 27 32 35 40 47 55 57 60 61 63 65 72 72 74 75 75 78 81 89 94 98  103 103 107 109 114 116 118 119 120 120 120 124 127 128 139 146 148 150 163 167 170 173 180 188 197 200 209 223 228 239 250 260 271  282 310 336 343 356 365 380 390 407 420 440 463 479 492 509 528 544 572 600 620 637 662 678 692 709 725 745 758 770 793 809 828 846 856 880 897 918 933 949 966 974 986 996 1013 1022 1035 1045 1060 1072 1089 1096 1108 1127 1141 1148 1155 1165 1170 1177 1191 1198 1205 1208 1214 1222 1230 1238  ]/population;
% Recovered
Recovered = [0 0 0 0 0 0 0 0 0 0 0 0 0 0 0 1 1 4 2 2 3 3 4 4 4 4 4 4 4 10 10 14 14 15 15 15 16 16 16 16 21 21 25 29 41 50 50 58 59 66 69 75 75  91 93 93 95 97 99 105 106 108 108 112 113 113 116 120 122 123 128 151 152 159 167 181 191 197 208 209 217 231 246 250 262 281 344 361 379 401 434 451 495 545 620 738 849 934 1027 1122 1213 1297 1412 1486 1544 1688 2015 2132 2430 2430 2551 2669 2883 3018 3134 3199 3301 3440 3913 4152 4306 4556 4612 4717 4768 4814 4900 4941 5137 5290 5448 5506 5645 5785 5966 6216 6386 6556 6726 6804 6991 7236 7642 7972 8281 8639 9068 9456 9748 10247 10452 10737 11075 11469 11701 12078 12400 12565 12979 13349 13577 13954 14521 15036 15303 15837 16352 16870 17456 18157 18423 19035 19528  19944 20324 20653 20817 21348 21830 22718 23095 23681 24065 24534 25024 25374 26029 26706 27126 27679 27980 28355 28675 29032 29294 29502 29904 30070 30404 30794 30993 31245 31471 31718 32366 33101 34057 35001  ]/population ;
% Currently Positive
Activecase = [ 1 1 4 5 6 6 7 9 9 11 11 12 12 12 16 15 20 19 24 27 26 32 34 37 38 46 49 50 58 56 58 57 65 67 74 78 86 89 92 95 92 92 89 90 79 71 73 69 69 64 61 57 62 50 65 94 95 108 135 140 150 150 159 170 188 199 231 240 262 271 300 338 425 489 526 542 631 761 847  952 1026 1097 1219 1366 1522 1631 1647 1756 1923 2068 2177 2398 2614 2741 2839 2829 2845 2953 2969 3273 3243 3289 3359 3468 3548 3646 3459 3457 3311 3511  3465 3383 3218 3250 3310 3346 3351 3411 3085  3124 3125 3080 3216 3316 3557 3837 4082 4393 4898 5046 5442 5828 6089 6706 7071 7527 7931 8403 8832 9549 10266 10479 10752 10979 11251 11339 11465 11614 12113 12162 12717 12996 13578 14254 15047 16305 16946 18225 19169 20107 21637 23072 23848 24955 26146 27140 28142 28790 29924 30725 31904 32285 32946 33617 34031 34981 35750 36404 36883 37115 37637 37921 38314 38356 38262 38388 38420 38471 38725 38762 39060 39367 39924 40261 40646 41035 41112 41463 41756 41971 42398 42923 43420 44060 44278 44494 44148 43762  ]/population;
%  ICU
Critical = [0 0 0 0 0 0 0 0 0 0 0 0 0 0 0 0 1 1 1 2 2 2 2 1  1 2 2 1 0 0 0 0 0 1 1 1 1 1 0 0 0 0 0 0 0 0 0 0 0 0 0 0 0 0 1 1 0 0 0 0 0 0 0 0 0 0 0 0 0 0 0 0 1 1 1 1 4 5 4 4 8 6 16 18 27 32 32 32 33 32 38 39 30 29 32 30 27 32 30 32 38 38 38 30 27 30 30 30 30 30 31 29 28 28 28 28 31 31 29 30 31 31 33 34 36 37 36 35 39 39 39 38 65 68 66 65 66  68 68 134 138 68 153 145 187 185 170 174 167 163 164 190 178 193 195 199 217 213 216 255 248 248 251 291 275 290 327 330 357 329 344 350 306 303 306 315 326 308 309 307 319 330 347 345 342 344 280 270 300 289 294 290 301 251 269 267 273 272 249 247 271 269 255 296 278 285 292 282 ]/population ;
 Asymptomatic= [1 1 3 4 5 5 6 7 7 9 9 10 10 10 13 13 17 18 21 23 23  28 30 34 35 42 44 45 52 55 57 59  66 68 74 77 84 86 89 91 93 93 94 98 98 99 101 104 105 106 106 108 112 116 130 153 155 168 191 200 209 210 218 230 245 254 282 292 311 319 346 395 466 524 561 585 665 774 850 938 1006 1075 1189 1309 1444 1547 1616 1717 1869 2005 2122 2318 2533 2676 2817 2904 3007 3163 3256 3575 3626 3730 3878 4027 4140 4340 4456 4551 4677  4837 4900 4930 4974 5109 5251  5333 5419 5578 5696 5922 6048 6213 6375 6545 6780 7042 7318 7602 8166 8409 8858 9219 9546 10154 10598 11174 11638 12160 12648 13292 14024 9890 10069 10292 10511 10596 10730 10868 11349 11399 11925 12166 12730 13358 14109 15301 15893 17111 18005 18859 20320 21683 22417 23431 24577 25508 26424 27037 28089 28876 29982 30338 31008 31648 32039 32933 33653 34291 34745 34968 35452 35711 36069 36110 36024 36142 36233 36291 36504 36549 36828 37123 37642 38010 38358 38730 38797 39131 39432 39638 40021 40521 41007 41576 41800 41999 41663 41306 ]/population; 
Symptomatic=[0 0 1 1 1 1 1 2 2 2 2 2 2 2 3 3 4 5 5 6 6 7 8 9 9 10 11 11 13 14 14 15 16 17 18 19 21 22 22 23 23 23 23 24 25 25 25 26 26 27 27 27 28 29 32 38 39 42 48 50 52 53 54 57 61 63 70 73 78 80 87 99 116 131 140 146 166 194 213 234 251 269 297 327 361 387 404 429 467 501 531 580 633 669 704 726 752 791 814 894 906 933 970 1007 1035 1085 1114 1138 1169 1209 1225 1233 1243 1277 1313 1333 1355 1395 1424 1480 1512 1553 1594 1636 1695 1761 1829 1901 2041 2102 2214  2305 2387 2539 2650 2794 2909 3040 3162 3323 3506 521 530 542 553 558 565 572 597 600 628 640 670 703 743 805 836 901 948 993 1069  1141 1180 1233 1294 1343 1391 1423 1478 1520 1578 1597 1632 1666 1686 1733 1771 1805 1829 1840 1866 1880 1898 1901 1896 1902 1907 1910 1921 1924 1938 1954 1981 2001 2019 2038 2042 2060 2075 2086 2106 2133 2158 2188 2200 2210 2193 2174  ]/population ;

%%%%%%%%%%%%%%%%%%%%%%%%%%%%%%%%%%%%%%%%
% PARAMETERS
%%%%%%%%%%%%%%%%%%%%%%%%%%%%%%%%%%%%%%%%

% Simulation horizon: CAN BE MODIFIED AT ONE'S WILL PROVIDED THAT IT IS AT
% LEAST EQUAL TO THE NUMBER OF DAYS FOR WHICH DATA ARE AVAILABLE
Horizon =350;
% Plot yes/no: SET TO 1 IF PDF FIGURES MUST BE GENERATED, 0 OTHERWISE
plotPDF = 0;
% Time-step for Euler discretisation of the continuous-time system
step=0.01;
 % relative infectiousness of individuals in  asymptomatic infected  Ia
  etaa=0.8;
 % rate of disease transmission directly from human
    beta1=0.807;
    % rate of disease transmission directly from environment
    beta2=0.4;
    %  rate of becoming SYMPTOMATIC
    theta=0.13;
    %incubation rate to Exposed
    sigma=0.2;
    %rate of individuals in Asymptomatic infectious developing Symptoms and
    %moving to I_{s}
    varepsilon=0.06;
    %  rate of becoming ASYMPTOMATIC
    epsilon=0.87;
    % rate of detection of symptomatic infectious to isolation or hospital mild( I_{s} to H_{m})
    e=0.6;
    % rate of detection of asymptomatic infectious to isolation or hospital mild( I_{a} to H_{m})
    rho=0.001;
    % Worsening rate:  symptomatic infected develop life-threatening I_{s} to H_{c}
    alpha1= 0.06;
    % rate of those in isolation or H_{m} going to Critical develop life
    % threatening 
    xx=0.028;
    % Mortality rate for infected with life-threatening symptoms
    alpha2=0.065;
 

    % Recovery rate for detected asymptomatic infected
    y=0.7;
    % Recovery rate for  symptomatic infected
    w=0.6;
    % Recovery rate for individuals in H_{m}
    ii=0.6;
    % Recovery rate for life-threatened symptomatic infected H_{c}
    g=0.4;
    %natural death rate
    mu= 0.0064; 
    %natural birthrate
    pi=0.03;
    %%for the environment

    %Shedding rate from the asymptomatic Infectious class
    a=0.4315;
    %Shedding rate from  exposed
    b=0.61;
    %Virus decays from the environment
    phi=0.25;
    % non infected environment
    K=1;
    %efficiency or percentage of people wearing face mask
    c=0.1;

%social distancing
SD=0.0;
%face mask
FM=0.0;
%handwashing
HW=0.0;
%%%%%%%%%%%%%%%%%%%%%%%%%%%%%%%%%%%%%%%%
% DEFINITIONS
%%%%%%%%%%%%%%%%%%%%%%%%%%%%%%%%%%%%%%%%

% Parameters
r1 =epsilon +theta;
r2 = rho + varepsilon +y;
r3 =e+alpha1+w;
r4=(1-SD)*(1-c*FM)*(1-HW);
% Initial R0
R0_iniziale=(r4*beta1*(varepsilon*epsilon +theta*r2)/r1*r2*r3)+(r4*beta1*etaa*epsilon/(r1*r2))...
                    +r4*(beta2/(K*(a+b)))*(b*theta*r2+epsilon*(varepsilon*b+a*r3))/(r1*r2*r3)

% Time horizon
t=1:step:Horizon;

% Vectors for time evolution of variables
S=zeros(1,length(t));
E=zeros(1,length(t));
Is=zeros(1,length(t));
Ia=zeros(1,length(t));
Hc=zeros(1,length(t));
Hm=zeros(1,length(t));
R=zeros(1,length(t)); % DIAGNOSED recovered only!
D=zeros(1,length(t));
Env=zeros(1,length(t));

real_infected=zeros(1,length(t));
NN=zeros(1,length(t));
% Vectors for time evolution of actual/perceived Case Fatality Rate
M=zeros(1,length(t));
P=zeros(1,length(t));

%%%%%%%%%%%%%%%%%%%%%%%%%%%%%%%%%%%%%%%%
% INITIAL CONDITIONS
%%%%%%%%%%%%%%%%%%%%%%%%%%%%%%%%%%%%%%%%

E(1)=2/population;
Is(1)=1/population;
Ia(1)=1/population;
Hc(1)=0.00;
Hm(1)=0.00;
R(1)=0.00;
D(1)=0.00;
S(1)=1-E(1)-Is(1)-Ia(1)-Hc(1)-Hm(1)-R(1);

Env(1) = 0.00; % DIAGNOSED contaminated environment
real_infected(1)=Ia(1)+Is(1)+Hm(1)+Hc(1); % Actual currently infected
NN=S(1)+E(1)+Ia(1)+Is(1)+Hm(1)+Hc(1);
M(1)=0;
P(1)=0;

% Whole state vector
x=[S(1);E(1);Ia(1);Is(1);Hm(1);Hc(1);R(1);D(1);Env(1);real_infected(1)];
%%%%%%%%%%%%%%%%%%%%%%%%%%%%%%%%%%%%%%%%
% SIMULATION
%%%%%%%%%%%%%%%%%%%%%%%%%%%%%%%%%%%%%%%%

% "Control" binary variables to compute the new R0 every time a policy has
% changed the parameters
plottato = 0;
plottato1 = 0;
plottato_two = 0;
plottato_three = 0;
plottato_four = 0;
plottato_five = 0;
plottato_six = 0;
plottato_seven = 0;
plottato_eight = 0;
plottato_nine = 0;
plottato_ten = 0;
plottato_eleven = 0;

for i=2:length(t)
    
    if (i>2/step) % first case identified     Basic social distancing (awareness about handwashing , schools closed)  
        
        SD=0.3;
        c=0.005;
        FM=0.2;
        HW=0.2;
        if plottato == 0 % Compute the new R0
           r1= epsilon +theta;
            r2= rho + varepsilon +y;
            r3= e+alpha1+w;
            r4=(1-SD)*(1-(c)*FM)*(1-HW);
            R0_primemisure=(r4*beta1*(varepsilon*epsilon +theta*r2)/r1*r2*r3)+(r4*beta1*etaa*epsilon/(r1*r2))...
                    +r4*(beta2/(K*(a+b)))*(b*theta*r2+epsilon*(varepsilon*b+a*r3))/(r1*r2*r3)

            plottato = 1;
        end
    end
    
    if (i>60/step) % week after Easter and ramadan

        
        SD=0.01;
        c=0.05;
        FM=0.20;
        HW=0.1;
        if plottato1 == 0
            r1=epsilon +theta;
            r2=rho + varepsilon +y;
            r3=e+alpha1+w;
            r4=(1-SD)*(1-(c)*FM)*(1-HW);
            R0_secondmisure=(r4*beta1*(varepsilon*epsilon +theta*r2)/r1*r2*r3)+(r4*beta1*etaa*epsilon/(r1*r2))...
                    +r4*(beta2/(K*(a+b)))*(b*theta*r2+epsilon*(varepsilon*b+a*r3))/(r1*r2*r3)

            plottato1 = 1;
        end
    end
    
     if (i>90/step) % Social distancing:  winning effect of information (getting used to the situation) Screening limited to / focused on symptomatic subjects, face mask %         
       xx=0.00001;
       alpha1=0.07;
        %w=0.7;
        SD=0.050;
        c=0.3;
        FM=0.350;
        HW=0.5;
       %         
        if plottato_two == 0 % Compute the new R0
            r1=epsilon +theta;
            r2=rho + varepsilon +y;
            r3=e+alpha1+w;
            r4=(1-SD)*(1-(c)*FM)*(1-HW);
            R0_thirdmisure=(r4*beta1*(varepsilon*epsilon +theta*r2)/r1*r2*r3)+(r4*beta1*etaa*epsilon/(r1*r2))...
                    +r4*(beta2/(K*(a+b)))*(b*theta*r2+epsilon*(varepsilon*b+a*r3))/(r1*r2*r3)

            plottato_two = 1;
        end
     end
      %        
      if (i>105/step) % Sick of staying home and increased movement of people
%         e=0.85;
         g=0.55;
         alpha2=0.07;
%          w=0.5;
        SD=0.30;
        c=0.65;
        FM=0.350;
        HW=0.3;
%        
%         
        if plottato_three == 0 % Compute the new R0
             r1=epsilon +theta;
             r2=rho + varepsilon +y;
             r3=e+alpha1+w;
             r4=(1-SD)*(1-(c)*FM)*(1-HW);
             R0_fourthmisure=(r4*beta1*(varepsilon*epsilon +theta*r2)/r1*r2*r3)+(r4*beta1*etaa*epsilon/(r1*r2))...
                    +r4*(beta2/(K*(a+b)))*(b*theta*r2+epsilon*(varepsilon*b+a*r3))/(r1*r2*r3)

             plottato_three = 1;
        end
    end
      if (i>120/step) % only schools remain closed unrest in capital city(Due to death of famous musician) riots!
           g=0.45;
         alpha2=0.08;
        alpha1=0.04;
%         w=0.5;
       SD=0.150;
       c=0.6;
        FM=0.350;
        HW=0.2;
%         
        if plottato_four == 0 % Compute the new R0
            r1=epsilon +theta;
            r2=rho + varepsilon +y;
            r3=e+alpha1+w;
            r4=(1-SD)*(1-(c)*FM)*(1-HW);

            R0_fifthmisure=(r4*beta1*(varepsilon*epsilon +theta*r2)/r1*r2*r3)+(r4*beta1*etaa*epsilon/(r1*r2))...
                    +r4*(beta2/(K*(a+b)))*(b*theta*r2+epsilon*(varepsilon*b+a*r3))/(r1*r2*r3)

            plottato_four = 1;
        end
     end
    if (i>140/step) % curches partially opened 

        xx=0.001;
        alpha2=0.09;
        g=0.3;

        SD=0.150;
        c=0.65;
        FM=0.350;
        HW=0.25;
                 
        if plottato_five == 0 % Compute the new R0
            r1=epsilon +theta;
            r2=rho + varepsilon +y;
            r3=e+alpha1+w;
            r4=(1-SD)*(1-(c)*FM)*(1-HW);
            R0_sixithmisure=(r4*beta1*(varepsilon*epsilon +theta*r2)/r1*r2*r3)+(r4*beta1*etaa*epsilon/(r1*r2))...
                    +r4*(beta2/(K*(a+b)))*(b*theta*r2+epsilon*(varepsilon*b+a*r3))/(r1*r2*r3)

            plottato_five = 1;
        end
    end
    if (i>160/step) % month dedicated to mass testing
        xx=0.035; 
        g=0.7;
        alpha2=0.08;
        alpha1=0.04;
        SD=0.010;
        c=0.8;
        FM=0.30;
        HW=0.3;
               
        if plottato_six == 0 % Compute the new R0
            r1=epsilon +theta;
            r2=rho + varepsilon +y;
            r3=e+alpha1+w;
            r4=(1-SD)*(1-(c)*FM)*(1-HW);
            R0_seventhmisure=(r4*beta1*(varepsilon*epsilon +theta*r2)/r1*r2*r3)+(r4*beta1*etaa*epsilon/(r1*r2))...
                    +r4*(beta2/(K*(a+b)))*(b*theta*r2+epsilon*(varepsilon*b+a*r3))/(r1*r2*r3)

            plottato_six = 1;
        end
    end
    if (i>172/step) % month dedicated to mass testing
        xx=0.0;%01;
        g=0.5;
        alpha2=0.05;
        SD=0.250;
        c=0.85;
        FM=0.350;
        HW=0.2;
       %            
        if plottato_seven == 0 % Compute the new R0
            r1=epsilon +theta;
            r2=rho + varepsilon +y;
            r3=e+alpha1+w;
            r4=(1-SD)*(1-(c)*FM)*(1-HW);
            R0_eighthmisure=(r4*beta1*(varepsilon*epsilon +theta*r2)/r1*r2*r3)+(r4*beta1*etaa*epsilon/(r1*r2))...
                    +r4*(beta2/(K*(a+b)))*(b*theta*r2+epsilon*(varepsilon*b+a*r3))/(r1*r2*r3)

            plottato_seven = 1;
        end
    end
     if (i>184/step) % newyear celebration people move around
        xx=0.001;
        g=0.75;
         alpha2=0.05;
        SD=0.2650;
        c=0.8;
        FM=0.350;
        HW=0.21;
                  

        if plottato_eight == 0 % Compute the new R0
            r1=epsilon +theta;
            r2=rho + varepsilon +y;
            r3=e+alpha1+w;
            r4=(1-SD)*(1-c*FM)*(1-HW);
            R0_ninemisure=(r4*beta1*(varepsilon*epsilon +theta*r2)/r1*r2*r3)+(r4*beta1*etaa*epsilon/(r1*r2))...
                        +r4*(beta2/(K*(a+b)))*(b*theta*r2+epsilon*(varepsilon*b+a*r3))/(r1*r2*r3)

            plottato_eight = 1;
        end
     end
     if (i>208/step) % Broader diagnosis campaign
     
        SD=0.40;
        c=0.05;
        FM=0.35;
        HW=0.3;
                

        if plottato_eleven == 0 % Compute the new R0
            r1=epsilon +theta;
            r2=rho + varepsilon +y;
            r3=e+alpha1+w;
            r4=(1-SD)*(1-c*FM)*(1-HW);
            R0_twelvenmisure=(r4*beta1*(varepsilon*epsilon +theta*r2)/r1*r2*r3)+(r4*beta1*etaa*epsilon/(r1*r2))...
                        +r4*(beta2/(K*(a+b)))*(b*theta*r2+epsilon*(varepsilon*b+a*r3))/(r1*r2*r3)

            plottato_eleven = 1;
        end
    end
 B=[-r4*beta1*(etaa*x(3)+x(4))./(x(1)+x(2)+x(3)+x(4)+x(5)+x(6)+x(7)+x(8))-(r4*beta2*x(9)./(x(9)+K)) 0  -r4*beta1*etaa*x(1)*(NN-x(3))/NN*NN   -r4*beta1*x(1)*(NN-x(3))/NN*NN 0 0 0 0 0  0;
        (r4*beta2*x(9)./(x(9)+K))+r4*beta1*(etaa*x(3)+x(4))./(x(1)+x(2)+x(3)+x(4)+x(5)+x(6)+x(7)+x(8))   (-(epsilon+theta)*sigma)  r4*beta1*etaa*x(1)*(NN-x(3))/NN*NN   r4*beta1*x(1)*(NN-x(3))/NN*NN 0 0 0 0 0 0;
        0  (epsilon*sigma)  -(rho+ varepsilon+y)  0 0 0 0 0 0  0;
        0 (theta*sigma)  varepsilon   -(w+e+alpha1) 0 0 0 0 0  0;
        0 0   rho e  -(xx+ii) 0 0 0 0  0;
        0 0 0 alpha1  xx  -(g+alpha2)  0   0  0  0;
        0 0 w y ii  g 0 0  0  0;
        0 0 0 0 0  alpha2  0  0  0  0;
        0 0 a b 0  0 0  0 -phi   0;
        0 (epsilon*sigma + theta*sigma)  -rho-y -e-w-alpha1 0  0 0 0 0 0];
    x=x+B*x*step;

% Update variables  
    S(i)=x(1);
    E(i)=x(2);
    Is(i)=x(4);
    Ia(i)=x(3);
    Hc(i)=x(6);
    Hm(i)=x(5);
    R(i)=x(7);
    D(i)=x(8);  
   Env(i)=x(9);
   real_infected(i)=x(10);
%     
 % Update Case Fatality Rate 
   M(i)=D(i)/(S(1)-S(i));
   P(i)=D(i)./(E(1)+Is(1)+Ia(1)+Hm(1)+Hc(1)-Hm(i)-Hc(i)-Ia(i)-Is(i)-E(i));   
end

%%%%%%%%%%%%%%%%%%%%%%%%%%%%%%%%%%%%%%%%
% FINAL VALUES
%%%%%%%%%%%%%%%%%%%%%%%%%%%%%%%%%%%%%%%%
% Variables
Sbar=S(length(t));
Ebar=E(length(t));
Isbar=Is(length(t));
Iabar=Ia(length(t));
Hcbar=Hc(length(t));
Hmbar=Hm(length(t));
Rbar=R(length(t));
Dbar=D(length(t));
Envbar=Env(length(t));

% Case fatality rate
Mbar=M(length(t));
Pbar=P(length(t));

% Case fatality rate from formulas
Mbar1=D(1)/(S(1)-Sbar);
Pbar1=D(1)/(E(1)+Is(1)+Ia(1));

%%%-%%%%%%%%%%%%%%%%%%%%%%%%%%%%%%%%%%%%%
% FIGURES
%%%%%%%%%%%%%%%%%%%%%%%%%%%%%%%%%%%%%%%%
plot(t,Is,'m--',t,Ia,'m','LineWidth', 2)%t,Hm,'k',t,Hc,'r',t,D,'c',
 hold on
xlim([t(1) t(end)])
ylim([0 0.15e-1])
xlabel('Time (days) since March 13,2020')
ylabel('Cases (fraction of the population)')
%title('Active covid-19 cases prediction for Urban Population of Ethiopia')
title('Symptomatic and Asymptomatic covid-19 cases prediction for Urban Population of Ethiopia')
%title('Critical covid-19 cases prediction for Urban Population of Ethiopia')
legend({'30% hand wash 40% Social distancing and 5% wear 35% efficient facemask'})

% Ethiopia population
% 
figure

% Ethiopia population
population=23866440;
% Data 13 March - 07 Oct (210 days):
% Total Cases
CaseTotal = [1 1 4 5 6 6 7 9 9 11 11 12 12 12 16 16 21 23 26 29  29 35 38 43 44 52 55 56 65 69 71 74 82 85 92 96 105 108 111 114 116 116 117 122 123 124 126 130 131 133 133 135 140 145 162 191 194 210 239 250 261 263 272 287 306 317 352 365 389 399 433 494 582 655 701 731 831 968 1063 1172 1257 1344 1486 1636 1805 1934 2020 2146 2336 2506 2653 2898 3166 3345 3521 3630 3759 3954 4070 4469 4532 4663 4848  5034 5175 5425 5570 5689 5846 6046 6125 6163 6217 6386 6564 6666 6774 6973 7120 7402 7560 7766 7969 8181 8475 8803 9147 9503 10207 10511 11072 11524 11933 12693 13248 13968 14547 15200 15810 16615 17530 17999 18706 19289 19877 20336 20900 21452 22253 22818 23591 24175 25118 26204 27242 28894 29876 31336 32722 34058 35836 37665 39033 40671 42143 43688 45221 46407 48140 49654 51122 52131 53304 54409 55213 56516 57466 58672 59648 60784 61700 62578 63367 63888 64301 64786 65486 66224 66913 67515 68131 68820 69709 70422 71083 71687 72173 72700 73332 73944 74584 75368 76098 76988 77860 78819 79437 80003  ]/population;
% Deaths
Deaths = [0 0 0 0 0 0 0 0 0 0 0 0 0 0 0 0 0 0 0 0 0 0 0 2 2 2 2 2 3 3 3 3 3 3 3 3 3 3 3 3 3 3 3 3 3 3 3 3 3 3 3 3 3 4 4 4 4 5 5 5 5 5 5 5 5 5 5 5 5 5 5 5 5 5 6 6 7 8 8 11 12 14 17 18 19 20 27 27 32 35 40 47 55 57 60 61 63 65 72 72 74 75 75 78 81 89 94 98  103 103 107 109 114 116 118 119 120 120 120 124 127 128 139 146 148 150 163 167 170 173 180 188 197 200 209 223 228 239 250 260 271  282 310 336 343 356 365 380 390 407 420 440 463 479 492 509 528 544 572 600 620 637 662 678 692 709 725 745 758 770 793 809 828 846 856 880 897 918 933 949 966 974 986 996 1013 1022 1035 1045 1060 1072 1089 1096 1108 1127 1141 1148 1155 1165 1170 1177 1191 1198 1205 1208 1214 1222 1230 1238  ]/population;
% Recovered
Recovered = [0 0 0 0 0 0 0 0 0 0 0 0 0 0 0 1 1 4 2 2 3 3 4 4 4 4 4 4 4 10 10 14 14 15 15 15 16 16 16 16 21 21 25 29 41 50 50 58 59 66 69 75 75  91 93 93 95 97 99 105 106 108 108 112 113 113 116 120 122 123 128 151 152 159 167 181 191 197 208 209 217 231 246 250 262 281 344 361 379 401 434 451 495 545 620 738 849 934 1027 1122 1213 1297 1412 1486 1544 1688 2015 2132 2430 2430 2551 2669 2883 3018 3134 3199 3301 3440 3913 4152 4306 4556 4612 4717 4768 4814 4900 4941 5137 5290 5448 5506 5645 5785 5966 6216 6386 6556 6726 6804 6991 7236 7642 7972 8281 8639 9068 9456 9748 10247 10452 10737 11075 11469 11701 12078 12400 12565 12979 13349 13577 13954 14521 15036 15303 15837 16352 16870 17456 18157 18423 19035 19528  19944 20324 20653 20817 21348 21830 22718 23095 23681 24065 24534 25024 25374 26029 26706 27126 27679 27980 28355 28675 29032 29294 29502 29904 30070 30404 30794 30993 31245 31471 31718 32366 33101 34057 35001  ]/population ;
% Currently Positive
Activecase = [ 1 1 4 5 6 6 7 9 9 11 11 12 12 12 16 15 20 19 24 27 26 32 34 37 38 46 49 50 58 56 58 57 65 67 74 78 86 89 92 95 92 92 89 90 79 71 73 69 69 64 61 57 62 50 65 94 95 108 135 140 150 150 159 170 188 199 231 240 262 271 300 338 425 489 526 542 631 761 847  952 1026 1097 1219 1366 1522 1631 1647 1756 1923 2068 2177 2398 2614 2741 2839 2829 2845 2953 2969 3273 3243 3289 3359 3468 3548 3646 3459 3457 3311 3511  3465 3383 3218 3250 3310 3346 3351 3411 3085  3124 3125 3080 3216 3316 3557 3837 4082 4393 4898 5046 5442 5828 6089 6706 7071 7527 7931 8403 8832 9549 10266 10479 10752 10979 11251 11339 11465 11614 12113 12162 12717 12996 13578 14254 15047 16305 16946 18225 19169 20107 21637 23072 23848 24955 26146 27140 28142 28790 29924 30725 31904 32285 32946 33617 34031 34981 35750 36404 36883 37115 37637 37921 38314 38356 38262 38388 38420 38471 38725 38762 39060 39367 39924 40261 40646 41035 41112 41463 41756 41971 42398 42923 43420 44060 44278 44494 44148 43762  ]/population;
%  ICU
Critical = [0 0 0 0 0 0 0 0 0 0 0 0 0 0 0 0 1 1 1 2 2 2 2 1  1 2 2 1 0 0 0 0 0 1 1 1 1 1 0 0 0 0 0 0 0 0 0 0 0 0 0 0 0 0 1 1 0 0 0 0 0 0 0 0 0 0 0 0 0 0 0 0 1 1 1 1 4 5 4 4 8 6 16 18 27 32 32 32 33 32 38 39 30 29 32 30 27 32 30 32 38 38 38 30 27 30 30 30 30 30 31 29 28 28 28 28 31 31 29 30 31 31 33 34 36 37 36 35 39 39 39 38 65 68 66 65 66  68 68 134 138 68 153 145 187 185 170 174 167 163 164 190 178 193 195 199 217 213 216 255 248 248 251 291 275 290 327 330 357 329 344 350 306 303 306 315 326 308 309 307 319 330 347 345 342 344 280 270 300 289 294 290 301 251 269 267 273 272 249 247 271 269 255 296 278 285 292 282 ]/population ;
 Asymptomatic= [1 1 3 4 5 5 6 7 7 9 9 10 10 10 13 13 17 18 21 23 23  28 30 34 35 42 44 45 52 55 57 59  66 68 74 77 84 86 89 91 93 93 94 98 98 99 101 104 105 106 106 108 112 116 130 153 155 168 191 200 209 210 218 230 245 254 282 292 311 319 346 395 466 524 561 585 665 774 850 938 1006 1075 1189 1309 1444 1547 1616 1717 1869 2005 2122 2318 2533 2676 2817 2904 3007 3163 3256 3575 3626 3730 3878 4027 4140 4340 4456 4551 4677  4837 4900 4930 4974 5109 5251  5333 5419 5578 5696 5922 6048 6213 6375 6545 6780 7042 7318 7602 8166 8409 8858 9219 9546 10154 10598 11174 11638 12160 12648 13292 14024 9890 10069 10292 10511 10596 10730 10868 11349 11399 11925 12166 12730 13358 14109 15301 15893 17111 18005 18859 20320 21683 22417 23431 24577 25508 26424 27037 28089 28876 29982 30338 31008 31648 32039 32933 33653 34291 34745 34968 35452 35711 36069 36110 36024 36142 36233 36291 36504 36549 36828 37123 37642 38010 38358 38730 38797 39131 39432 39638 40021 40521 41007 41576 41800 41999 41663 41306 ]/population; 
Symptomatic=[0 0 1 1 1 1 1 2 2 2 2 2 2 2 3 3 4 5 5 6 6 7 8 9 9 10 11 11 13 14 14 15 16 17 18 19 21 22 22 23 23 23 23 24 25 25 25 26 26 27 27 27 28 29 32 38 39 42 48 50 52 53 54 57 61 63 70 73 78 80 87 99 116 131 140 146 166 194 213 234 251 269 297 327 361 387 404 429 467 501 531 580 633 669 704 726 752 791 814 894 906 933 970 1007 1035 1085 1114 1138 1169 1209 1225 1233 1243 1277 1313 1333 1355 1395 1424 1480 1512 1553 1594 1636 1695 1761 1829 1901 2041 2102 2214  2305 2387 2539 2650 2794 2909 3040 3162 3323 3506 521 530 542 553 558 565 572 597 600 628 640 670 703 743 805 836 901 948 993 1069  1141 1180 1233 1294 1343 1391 1423 1478 1520 1578 1597 1632 1666 1686 1733 1771 1805 1829 1840 1866 1880 1898 1901 1896 1902 1907 1910 1921 1924 1938 1954 1981 2001 2019 2038 2042 2060 2075 2086 2106 2133 2158 2188 2200 2210 2193 2174  ]/population ;

%%%%%%%%%%%%%%%%%%%%%%%%%%%%%%%%%%%%%%%%
% PARAMETERS
%%%%%%%%%%%%%%%%%%%%%%%%%%%%%%%%%%%%%%%%

% Simulation horizon: CAN BE MODIFIED AT ONE'S WILL PROVIDED THAT IT IS AT
% LEAST EQUAL TO THE NUMBER OF DAYS FOR WHICH DATA ARE AVAILABLE
Horizon =350;
% Plot yes/no: SET TO 1 IF PDF FIGURES MUST BE GENERATED, 0 OTHERWISE
plotPDF = 0;
% Time-step for Euler discretisation of the continuous-time system
step=0.01;
 % relative infectiousness of individuals in  asymptomatic infected  Ia
  etaa=0.8;
 % rate of disease transmission directly from human
    beta1=0.807;
    % rate of disease transmission directly from environment
    beta2=0.4;
    %  rate of becoming SYMPTOMATIC
    theta=0.13;
    %incubation rate to Exposed
    sigma=0.2;
    %rate of individuals in Asymptomatic infectious developing Symptoms and
    %moving to I_{s}
    varepsilon=0.06;
    %  rate of becoming ASYMPTOMATIC
    epsilon=0.87;
    % rate of detection of symptomatic infectious to isolation or hospital mild( I_{s} to H_{m})
    e=0.6;
    % rate of detection of asymptomatic infectious to isolation or hospital mild( I_{a} to H_{m})
    rho=0.001;
    % Worsening rate:  symptomatic infected develop life-threatening I_{s} to H_{c}
    alpha1= 0.06;
    % rate of those in isolation or H_{m} going to Critical develop life
    % threatening 
    xx=0.028;
    % Mortality rate for infected with life-threatening symptoms
    alpha2=0.065;
   % alpha2=0.00000001;

    % Recovery rate for detected asymptomatic infected
    y=0.7;
    % Recovery rate for  symptomatic infected
    w=0.6;
    % Recovery rate for individuals in H_{m}
    ii=0.6;
    % Recovery rate for life-threatened symptomatic infected H_{c}
    g=0.4;
    %natural death rate
    mu= 0.0064; 
    %natural birthrate
    pi=0.03;
    %%for the environment

    %Shedding rate from the asymptomatic Infectious class
    a=0.4315;
    %Shedding rate from  exposed
    b=0.61;
    %Virus decays from the environment
    phi=0.25;
    % non infected environment
    K=1;
    %efficiency or percentage of people wearing face mask
    c=0.1;

%social distancing
SD=0.0;
%face mask
FM=0.0;
%handwashing
HW=0.0;
%%%%%%%%%%%%%%%%%%%%%%%%%%%%%%%%%%%%%%%%
% DEFINITIONS
%%%%%%%%%%%%%%%%%%%%%%%%%%%%%%%%%%%%%%%%

% Parameters
r1 =epsilon +theta;
r2 = rho + varepsilon +y;
r3 =e+alpha1+w;
r4=(1-SD)*(1-c*FM)*(1-HW);
% Initial R0
R0_iniziale=(r4*beta1*(varepsilon*epsilon +theta*r2)/r1*r2*r3)+(r4*beta1*etaa*epsilon/(r1*r2))...
                    +r4*(beta2/(K*(a+b)))*(b*theta*r2+epsilon*(varepsilon*b+a*r3))/(r1*r2*r3)

% Time horizon
t=1:step:Horizon;

% Vectors for time evolution of variables
S=zeros(1,length(t));
E=zeros(1,length(t));
Is=zeros(1,length(t));
Ia=zeros(1,length(t));
Hc=zeros(1,length(t));
Hm=zeros(1,length(t));
R=zeros(1,length(t)); % DIAGNOSED recovered only!
D=zeros(1,length(t));
Env=zeros(1,length(t));

real_infected=zeros(1,length(t));
NN=zeros(1,length(t));
% Vectors for time evolution of actual/perceived Case Fatality Rate
M=zeros(1,length(t));
P=zeros(1,length(t));

%%%%%%%%%%%%%%%%%%%%%%%%%%%%%%%%%%%%%%%%
% INITIAL CONDITIONS
%%%%%%%%%%%%%%%%%%%%%%%%%%%%%%%%%%%%%%%%

E(1)=2/population;
Is(1)=1/population;
Ia(1)=1/population;
Hc(1)=0.00;
Hm(1)=0.00;
R(1)=0.00;
D(1)=0.00;
S(1)=1-E(1)-Is(1)-Ia(1)-Hc(1)-Hm(1)-R(1);

Env(1) = 0.00; % DIAGNOSED contaminated environment
real_infected(1)=Ia(1)+Is(1)+Hm(1)+Hc(1); % Actual currently infected
NN=S(1)+E(1)+Ia(1)+Is(1)+Hm(1)+Hc(1);
M(1)=0;
P(1)=0;

%Whole state vector
x=[S(1);E(1);Ia(1);Is(1);Hm(1);Hc(1);R(1);D(1);Env(1);real_infected(1)];

%%%%%%%%%%%%%%%%%%%%%%%%%%%%%%%%%%%%%%%%
% SIMULATION
%%%%%%%%%%%%%%%%%%%%%%%%%%%%%%%%%%%%%%%%

% "Control" binary variables to compute the new R0 every time a policy has
% changed the parameters
plottato = 0;
plottato1 = 0;
plottato_two = 0;
plottato_three = 0;
plottato_four = 0;
plottato_five = 0;
plottato_six = 0;
plottato_seven = 0;
plottato_eight = 0;
plottato_nine = 0;
plottato_ten = 0;
plottato_eleven = 0;
for i=2:length(t)
  
    if (i>2/step) % first case identified     Basic social distancing (awareness about handwashing , schools closed)  
        
        SD=0.3;
        c=0.005;
        FM=0.2;
        HW=0.2;
        if plottato == 0 % Compute the new R0
           r1= epsilon +theta;
            r2= rho + varepsilon +y;
            r3= e+alpha1+w;
            r4=(1-SD)*(1-(c)*FM)*(1-HW);
            R0_primemisure=(r4*beta1*(varepsilon*epsilon +theta*r2)/r1*r2*r3)+(r4*beta1*etaa*epsilon/(r1*r2))...
                    +r4*(beta2/(K*(a+b)))*(b*theta*r2+epsilon*(varepsilon*b+a*r3))/(r1*r2*r3)

            plottato = 1;
        end
    end
    
    if (i>60/step) % week after Easter and ramadan

        
        SD=0.01;
        c=0.05;
        FM=0.20;
        HW=0.1;
        if plottato1 == 0
            r1=epsilon +theta;
            r2=rho + varepsilon +y;
            r3=e+alpha1+w;
            r4=(1-SD)*(1-(c)*FM)*(1-HW);
            R0_secondmisure=(r4*beta1*(varepsilon*epsilon +theta*r2)/r1*r2*r3)+(r4*beta1*etaa*epsilon/(r1*r2))...
                    +r4*(beta2/(K*(a+b)))*(b*theta*r2+epsilon*(varepsilon*b+a*r3))/(r1*r2*r3)

            plottato1 = 1;
        end
    end
    
     if (i>90/step) % Social distancing:  winning effect of information (getting used to the situation) Screening limited to / focused on symptomatic subjects, face mask %         
       xx=0.00001;
       alpha1=0.07;
        %w=0.7;
        SD=0.050;
        c=0.3;
        FM=0.350;
        HW=0.5;
       %         
        if plottato_two == 0 % Compute the new R0
            r1=epsilon +theta;
            r2=rho + varepsilon +y;
            r3=e+alpha1+w;
            r4=(1-SD)*(1-(c)*FM)*(1-HW);
            R0_thirdmisure=(r4*beta1*(varepsilon*epsilon +theta*r2)/r1*r2*r3)+(r4*beta1*etaa*epsilon/(r1*r2))...
                    +r4*(beta2/(K*(a+b)))*(b*theta*r2+epsilon*(varepsilon*b+a*r3))/(r1*r2*r3)

            plottato_two = 1;
        end
     end
      %        
      if (i>105/step) % Sick of staying home and increased movement of people
%         e=0.85;
         g=0.55;
         alpha2=0.07;
%          w=0.5;
        SD=0.30;
        c=0.65;
        FM=0.350;
        HW=0.3;
%        
%         
        if plottato_three == 0 % Compute the new R0
             r1=epsilon +theta;
             r2=rho + varepsilon +y;
             r3=e+alpha1+w;
             r4=(1-SD)*(1-(c)*FM)*(1-HW);
             R0_fourthmisure=(r4*beta1*(varepsilon*epsilon +theta*r2)/r1*r2*r3)+(r4*beta1*etaa*epsilon/(r1*r2))...
                    +r4*(beta2/(K*(a+b)))*(b*theta*r2+epsilon*(varepsilon*b+a*r3))/(r1*r2*r3)

             plottato_three = 1;
        end
    end
      if (i>120/step) % only schools remain closed unrest in capital city(Due to death of famous musician) riots!
           g=0.45;
         alpha2=0.08;
        alpha1=0.04;
%         w=0.5;
       SD=0.150;
       c=0.6;
        FM=0.350;
        HW=0.2;
%         

        if plottato_four == 0 % Compute the new R0
            r1=epsilon +theta;
            r2=rho + varepsilon +y;
            r3=e+alpha1+w;
            r4=(1-SD)*(1-(c)*FM)*(1-HW);

            R0_fifthmisure=(r4*beta1*(varepsilon*epsilon +theta*r2)/r1*r2*r3)+(r4*beta1*etaa*epsilon/(r1*r2))...
                    +r4*(beta2/(K*(a+b)))*(b*theta*r2+epsilon*(varepsilon*b+a*r3))/(r1*r2*r3)

            plottato_four = 1;
        end
     end
    if (i>140/step) % curches partially opened 

        xx=0.001;
        alpha2=0.09;
        g=0.3;

        SD=0.150;
        c=0.65;
        FM=0.350;
        HW=0.25;
                 
        if plottato_five == 0 % Compute the new R0
            r1=epsilon +theta;
            r2=rho + varepsilon +y;
            r3=e+alpha1+w;
            r4=(1-SD)*(1-(c)*FM)*(1-HW);
            R0_sixithmisure=(r4*beta1*(varepsilon*epsilon +theta*r2)/r1*r2*r3)+(r4*beta1*etaa*epsilon/(r1*r2))...
                    +r4*(beta2/(K*(a+b)))*(b*theta*r2+epsilon*(varepsilon*b+a*r3))/(r1*r2*r3)

            plottato_five = 1;
        end
    end
    if (i>160/step) % month dedicated to mass testing
        xx=0.035; 
        g=0.7;
        alpha2=0.08;
        alpha1=0.04;
        SD=0.010;
        c=0.8;
        FM=0.30;
        HW=0.3;
               
        if plottato_six == 0 % Compute the new R0
            r1=epsilon +theta;
            r2=rho + varepsilon +y;
            r3=e+alpha1+w;
            r4=(1-SD)*(1-(c)*FM)*(1-HW);
            R0_seventhmisure=(r4*beta1*(varepsilon*epsilon +theta*r2)/r1*r2*r3)+(r4*beta1*etaa*epsilon/(r1*r2))...
                    +r4*(beta2/(K*(a+b)))*(b*theta*r2+epsilon*(varepsilon*b+a*r3))/(r1*r2*r3)

            plottato_six = 1;
        end
    end
    if (i>172/step) % month dedicated to mass testing
        xx=0.0;%01;
        g=0.5;
        alpha2=0.05;
        SD=0.250;
        c=0.85;
        FM=0.350;
        HW=0.2;
       %            
        if plottato_seven == 0 % Compute the new R0
            r1=epsilon +theta;
            r2=rho + varepsilon +y;
            r3=e+alpha1+w;
            r4=(1-SD)*(1-(c)*FM)*(1-HW);
            R0_eighthmisure=(r4*beta1*(varepsilon*epsilon +theta*r2)/r1*r2*r3)+(r4*beta1*etaa*epsilon/(r1*r2))...
                    +r4*(beta2/(K*(a+b)))*(b*theta*r2+epsilon*(varepsilon*b+a*r3))/(r1*r2*r3)

            plottato_seven = 1;
        end
    end
     if (i>184/step) % newyear celebration people move around
        xx=0.001;
        g=0.75;
         alpha2=0.05;
        SD=0.2650;
        c=0.8;
        FM=0.350;
        HW=0.21;
                  

        if plottato_eight == 0 % Compute the new R0
            r1=epsilon +theta;
            r2=rho + varepsilon +y;
            r3=e+alpha1+w;
            r4=(1-SD)*(1-c*FM)*(1-HW);
            R0_ninemisure=(r4*beta1*(varepsilon*epsilon +theta*r2)/r1*r2*r3)+(r4*beta1*etaa*epsilon/(r1*r2))...
                        +r4*(beta2/(K*(a+b)))*(b*theta*r2+epsilon*(varepsilon*b+a*r3))/(r1*r2*r3)

            plottato_eight = 1;
        end
     end
    if (i>208/step) % Broader diagnosis campaign
%     
                            
       SD=0.05;
        c=0.25;
        FM=0.35;
        HW=0.3;
                
        if plottato_eleven == 0 % Compute the new R0
            r1=epsilon +theta;
            r2=rho + varepsilon +y;
            r3=e+alpha1+w;
            r4=(1-SD)*(1-c*FM)*(1-HW);
            R0_twelvenmisure=(r4*beta1*(varepsilon*epsilon +theta*r2)/r1*r2*r3)+(r4*beta1*etaa*epsilon/(r1*r2))...
                        +r4*(beta2/(K*(a+b)))*(b*theta*r2+epsilon*(varepsilon*b+a*r3))/(r1*r2*r3)

            plottato_eleven = 1;
        end
    end
%     % Compute the system evolution
     B=[-r4*beta1*(etaa*x(3)+x(4))./(x(1)+x(2)+x(3)+x(4)+x(5)+x(6)+x(7)+x(8))-(r4*beta2*x(9)./(x(9)+K)) 0  -r4*beta1*etaa*x(1)*(NN-x(3))/NN*NN   -r4*beta1*x(1)*(NN-x(3))/NN*NN 0 0 0 0 0  0;
        (r4*beta2*x(9)./(x(9)+K))+r4*beta1*(etaa*x(3)+x(4))./(x(1)+x(2)+x(3)+x(4)+x(5)+x(6)+x(7)+x(8))   (-(epsilon+theta)*sigma)  r4*beta1*etaa*x(1)*(NN-x(3))/NN*NN   r4*beta1*x(1)*(NN-x(3))/NN*NN 0 0 0 0 0 0;
        0  (epsilon*sigma)  -(rho+ varepsilon+y)  0 0 0 0 0 0  0;
        0 (theta*sigma)  varepsilon   -(w+e+alpha1) 0 0 0 0 0  0;
        0 0   rho e  -(xx+ii) 0 0 0 0  0;
        0 0 0 alpha1  xx  -(g+alpha2)  0   0  0  0;
        0 0 y w ii  g 0 0  0  0;
        0 0 0 0 0  alpha2  0  0  0  0;
        0 0 a b 0  0 0  0 -phi   0;
        0 (epsilon*sigma + theta*sigma)  -rho-y -e-w-alpha1 0  0 0 0 0 0];
    x=x+B*x*step;


    % Update variables
    
    S(i)=x(1);
    E(i)=x(2);
    Is(i)=x(4);
    Ia(i)=x(3);
    Hc(i)=x(6);
    Hm(i)=x(5);
    R(i)=x(7);
    D(i)=x(8);
    
   Env(i)=x(9);
   real_infected(i)=x(10);
%     
    % Update Case Fatality Rate
    
    M(i)=D(i)/(S(1)-S(i));
   P(i)=D(i)./(E(1)+Is(1)+Ia(1)+Hm(1)+Hc(1)-Hm(i)-Hc(i)-Ia(i)-Is(i)-E(i));
    
end

%%%%%%%%%%%%%%%%%%%%%%%%%%%%%%%%%%%%%%%%
% FINAL VALUES
%%%%%%%%%%%%%%%%%%%%%%%%%%%%%%%%%%%%%%%%

% Variables
Sbar=S(length(t));
Ebar=E(length(t));
Isbar=Is(length(t));
Iabar=Ia(length(t));
Hcbar=Hc(length(t));
Hmbar=Hm(length(t));
Rbar=R(length(t));
Dbar=D(length(t));
Envbar=Env(length(t));

% Case fatality rate
Mbar=M(length(t));
Pbar=P(length(t));

% Case fatality rate from formulas
Mbar1=D(1)/(S(1)-Sbar);
Pbar1=D(1)/(E(1)+Is(1)+Ia(1));
%%%-%%%%%%%%%%%%%%%%%%%%%%%%%%%%%%%%%%%%%
%%%-%%%%%%%%%%%%%%%%%%%%%%%%%%%%%%%%%%%%%
% FIGURES
%%%%%%%%%%%%%%%%%%%%%%%%%%%%%%%%%%%%%%%%
plot(t,Is,'r--',t,Ia,'r','LineWidth', 2)%t,Hm,'k',t,Hc,'r',t,D,'c',
 hold on

xlim([t(1) t(end)])
ylim([0 0.05e-1])
legend({'30% hand wash 5% Social distancing and 10% wear 35% efficient facemask'})
% 

%%%%%%%%%%%%%%%%%%%%%%%%%%%%%%%%%%%%%%%%
% DATA
%%%%%%%%%%%%%%%%%%%%%%%%%%%%%%%%%%%%%%%%
% Ethiopia population
population=23866440;
% Data 13 March -07 Oct (210 days):
% Total Cases
CaseTotal = [1 1 4 5 6 6 7 9 9 11 11 12 12 12 16 16 21 23 26 29  29 35 38 43 44 52 55 56 65 69 71 74 82 85 92 96 105 108 111 114 116 116 117 122 123 124 126 130 131 133 133 135 140 145 162 191 194 210 239 250 261 263 272 287 306 317 352 365 389 399 433 494 582 655 701 731 831 968 1063 1172 1257 1344 1486 1636 1805 1934 2020 2146 2336 2506 2653 2898 3166 3345 3521 3630 3759 3954 4070 4469 4532 4663 4848  5034 5175 5425 5570 5689 5846 6046 6125 6163 6217 6386 6564 6666 6774 6973 7120 7402 7560 7766 7969 8181 8475 8803 9147 9503 10207 10511 11072 11524 11933 12693 13248 13968 14547 15200 15810 16615 17530 17999 18706 19289 19877 20336 20900 21452 22253 22818 23591 24175 25118 26204 27242 28894 29876 31336 32722 34058 35836 37665 39033 40671 42143 43688 45221 46407 48140 49654 51122 52131 53304 54409 55213 56516 57466 58672 59648 60784 61700 62578 63367 63888 64301 64786 65486 66224 66913 67515 68131 68820 69709 70422 71083 71687 72173 72700 73332 73944 74584 75368 76098 76988 77860 78819 79437 80003  ]/population;
% Deaths
Deaths = [0 0 0 0 0 0 0 0 0 0 0 0 0 0 0 0 0 0 0 0 0 0 0 2 2 2 2 2 3 3 3 3 3 3 3 3 3 3 3 3 3 3 3 3 3 3 3 3 3 3 3 3 3 4 4 4 4 5 5 5 5 5 5 5 5 5 5 5 5 5 5 5 5 5 6 6 7 8 8 11 12 14 17 18 19 20 27 27 32 35 40 47 55 57 60 61 63 65 72 72 74 75 75 78 81 89 94 98  103 103 107 109 114 116 118 119 120 120 120 124 127 128 139 146 148 150 163 167 170 173 180 188 197 200 209 223 228 239 250 260 271  282 310 336 343 356 365 380 390 407 420 440 463 479 492 509 528 544 572 600 620 637 662 678 692 709 725 745 758 770 793 809 828 846 856 880 897 918 933 949 966 974 986 996 1013 1022 1035 1045 1060 1072 1089 1096 1108 1127 1141 1148 1155 1165 1170 1177 1191 1198 1205 1208 1214 1222 1230 1238  ]/population;
% Recovered
Recovered = [0 0 0 0 0 0 0 0 0 0 0 0 0 0 0 1 1 4 2 2 3 3 4 4 4 4 4 4 4 10 10 14 14 15 15 15 16 16 16 16 21 21 25 29 41 50 50 58 59 66 69 75 75  91 93 93 95 97 99 105 106 108 108 112 113 113 116 120 122 123 128 151 152 159 167 181 191 197 208 209 217 231 246 250 262 281 344 361 379 401 434 451 495 545 620 738 849 934 1027 1122 1213 1297 1412 1486 1544 1688 2015 2132 2430 2430 2551 2669 2883 3018 3134 3199 3301 3440 3913 4152 4306 4556 4612 4717 4768 4814 4900 4941 5137 5290 5448 5506 5645 5785 5966 6216 6386 6556 6726 6804 6991 7236 7642 7972 8281 8639 9068 9456 9748 10247 10452 10737 11075 11469 11701 12078 12400 12565 12979 13349 13577 13954 14521 15036 15303 15837 16352 16870 17456 18157 18423 19035 19528  19944 20324 20653 20817 21348 21830 22718 23095 23681 24065 24534 25024 25374 26029 26706 27126 27679 27980 28355 28675 29032 29294 29502 29904 30070 30404 30794 30993 31245 31471 31718 32366 33101 34057 35001  ]/population ;
% Currently Positive
Activecase = [ 1 1 4 5 6 6 7 9 9 11 11 12 12 12 16 15 20 19 24 27 26 32 34 37 38 46 49 50 58 56 58 57 65 67 74 78 86 89 92 95 92 92 89 90 79 71 73 69 69 64 61 57 62 50 65 94 95 108 135 140 150 150 159 170 188 199 231 240 262 271 300 338 425 489 526 542 631 761 847  952 1026 1097 1219 1366 1522 1631 1647 1756 1923 2068 2177 2398 2614 2741 2839 2829 2845 2953 2969 3273 3243 3289 3359 3468 3548 3646 3459 3457 3311 3511  3465 3383 3218 3250 3310 3346 3351 3411 3085  3124 3125 3080 3216 3316 3557 3837 4082 4393 4898 5046 5442 5828 6089 6706 7071 7527 7931 8403 8832 9549 10266 10479 10752 10979 11251 11339 11465 11614 12113 12162 12717 12996 13578 14254 15047 16305 16946 18225 19169 20107 21637 23072 23848 24955 26146 27140 28142 28790 29924 30725 31904 32285 32946 33617 34031 34981 35750 36404 36883 37115 37637 37921 38314 38356 38262 38388 38420 38471 38725 38762 39060 39367 39924 40261 40646 41035 41112 41463 41756 41971 42398 42923 43420 44060 44278 44494 44148 43762  ]/population;
%  ICU
Critical = [0 0 0 0 0 0 0 0 0 0 0 0 0 0 0 0 1 1 1 2 2 2 2 1  1 2 2 1 0 0 0 0 0 1 1 1 1 1 0 0 0 0 0 0 0 0 0 0 0 0 0 0 0 0 1 1 0 0 0 0 0 0 0 0 0 0 0 0 0 0 0 0 1 1 1 1 4 5 4 4 8 6 16 18 27 32 32 32 33 32 38 39 30 29 32 30 27 32 30 32 38 38 38 30 27 30 30 30 30 30 31 29 28 28 28 28 31 31 29 30 31 31 33 34 36 37 36 35 39 39 39 38 65 68 66 65 66  68 68 134 138 68 153 145 187 185 170 174 167 163 164 190 178 193 195 199 217 213 216 255 248 248 251 291 275 290 327 330 357 329 344 350 306 303 306 315 326 308 309 307 319 330 347 345 342 344 280 270 300 289 294 290 301 251 269 267 273 272 249 247 271 269 255 296 278 285 292 282 ]/population ;
 Asymptomatic= [1 1 3 4 5 5 6 7 7 9 9 10 10 10 13 13 17 18 21 23 23  28 30 34 35 42 44 45 52 55 57 59  66 68 74 77 84 86 89 91 93 93 94 98 98 99 101 104 105 106 106 108 112 116 130 153 155 168 191 200 209 210 218 230 245 254 282 292 311 319 346 395 466 524 561 585 665 774 850 938 1006 1075 1189 1309 1444 1547 1616 1717 1869 2005 2122 2318 2533 2676 2817 2904 3007 3163 3256 3575 3626 3730 3878 4027 4140 4340 4456 4551 4677  4837 4900 4930 4974 5109 5251  5333 5419 5578 5696 5922 6048 6213 6375 6545 6780 7042 7318 7602 8166 8409 8858 9219 9546 10154 10598 11174 11638 12160 12648 13292 14024 9890 10069 10292 10511 10596 10730 10868 11349 11399 11925 12166 12730 13358 14109 15301 15893 17111 18005 18859 20320 21683 22417 23431 24577 25508 26424 27037 28089 28876 29982 30338 31008 31648 32039 32933 33653 34291 34745 34968 35452 35711 36069 36110 36024 36142 36233 36291 36504 36549 36828 37123 37642 38010 38358 38730 38797 39131 39432 39638 40021 40521 41007 41576 41800 41999 41663 41306 ]/population; 
Symptomatic=[0 0 1 1 1 1 1 2 2 2 2 2 2 2 3 3 4 5 5 6 6 7 8 9 9 10 11 11 13 14 14 15 16 17 18 19 21 22 22 23 23 23 23 24 25 25 25 26 26 27 27 27 28 29 32 38 39 42 48 50 52 53 54 57 61 63 70 73 78 80 87 99 116 131 140 146 166 194 213 234 251 269 297 327 361 387 404 429 467 501 531 580 633 669 704 726 752 791 814 894 906 933 970 1007 1035 1085 1114 1138 1169 1209 1225 1233 1243 1277 1313 1333 1355 1395 1424 1480 1512 1553 1594 1636 1695 1761 1829 1901 2041 2102 2214  2305 2387 2539 2650 2794 2909 3040 3162 3323 3506 521 530 542 553 558 565 572 597 600 628 640 670 703 743 805 836 901 948 993 1069  1141 1180 1233 1294 1343 1391 1423 1478 1520 1578 1597 1632 1666 1686 1733 1771 1805 1829 1840 1866 1880 1898 1901 1896 1902 1907 1910 1921 1924 1938 1954 1981 2001 2019 2038 2042 2060 2075 2086 2106 2133 2158 2188 2200 2210 2193 2174  ]/population ;


%%%%%%%%%%%%%%%%%%%%%%%%%%%%%%%%%%%%%%%%
% PARAMETERS
%%%%%%%%%%%%%%%%%%%%%%%%%%%%%%%%%%%%%%%%

% Simulation horizon: CAN BE MODIFIED AT ONE'S WILL PROVIDED THAT IT IS AT
% LEAST EQUAL TO THE NUMBER OF DAYS FOR WHICH DATA ARE AVAILABLE
Horizon =350;
% Plot yes/no: SET TO 1 IF PDF FIGURES MUST BE GENERATED, 0 OTHERWISE
plotPDF = 0;
% Time-step for Euler discretisation of the continuous-time system
step=0.01;
 % relative infectiousness of individuals in  asymptomatic infected  Ia
  etaa=0.8;
 % rate of disease transmission directly from human
    beta1=0.807;
    % rate of disease transmission directly from environment
    beta2=0.4;
    %  rate of becoming SYMPTOMATIC
    theta=0.13;
    %incubation rate to Exposed
    sigma=0.2;
    %rate of individuals in Asymptomatic infectious developing Symptoms and
    %moving to I_{s}
    varepsilon=0.06;
    %  rate of becoming ASYMPTOMATIC
    epsilon=0.87;
    % rate of detection of symptomatic infectious to isolation or hospital mild( I_{s} to H_{m})
    e=0.6;
    % rate of detection of asymptomatic infectious to isolation or hospital mild( I_{a} to H_{m})
    rho=0.001;
    % Worsening rate:  symptomatic infected develop life-threatening I_{s} to H_{c}
    alpha1= 0.06;
    % rate of those in isolation or H_{m} going to Critical develop life
    % threatening 
    xx=0.028;
    % Mortality rate for infected with life-threatening symptoms
    alpha2=0.065;
   

    % Recovery rate for detected asymptomatic infected
    y=0.7;
    % Recovery rate for  symptomatic infected
    w=0.6;
    % Recovery rate for individuals in H_{m}
    ii=0.6;
    % Recovery rate for life-threatened symptomatic infected H_{c}
    g=0.4;
    %natural death rate
    mu= 0.0064; 
    %natural birthrate
    pi=0.03;
    %%for the environment

    %Shedding rate from the asymptomatic Infectious class
    a=0.4315;
    %Shedding rate from  exposed
    b=0.61;
    %Virus decays from the environment
    phi=0.25;
    % non infected environment
    K=1;
    %efficiency or percentage of people wearing face mask
    c=0.1;

%social distancing
SD=0.0;
%face mask
FM=0.0;
%handwashing
HW=0.0;
%%%%%%%%%%%%%%%%%%%%%%%%%%%%%%%%%%%%%%%%
% DEFINITIONS
%%%%%%%%%%%%%%%%%%%%%%%%%%%%%%%%%%%%%%%%

% Parameters
r1 =epsilon +theta;
r2 = rho + varepsilon +y;
r3 =e+alpha1+w;
r4=(1-SD)*(1-c*FM)*(1-HW);
% Initial R0
R0_iniziale=(r4*beta1*(varepsilon*epsilon +theta*r2)/r1*r2*r3)+(r4*beta1*etaa*epsilon/(r1*r2))...
                    +r4*(beta2/(K*(a+b)))*(b*theta*r2+epsilon*(varepsilon*b+a*r3))/(r1*r2*r3)

% Time horizon
t=1:step:Horizon;

% Vectors for time evolution of variables
S=zeros(1,length(t));
E=zeros(1,length(t));
Is=zeros(1,length(t));
Ia=zeros(1,length(t));
Hc=zeros(1,length(t));
Hm=zeros(1,length(t));
R=zeros(1,length(t)); % DIAGNOSED recovered only!
D=zeros(1,length(t));
Env=zeros(1,length(t));

real_infected=zeros(1,length(t));
NN=zeros(1,length(t));
% Vectors for time evolution of actual/perceived Case Fatality Rate
M=zeros(1,length(t));
P=zeros(1,length(t));

%%%%%%%%%%%%%%%%%%%%%%%%%%%%%%%%%%%%%%%%
% INITIAL CONDITIONS
%%%%%%%%%%%%%%%%%%%%%%%%%%%%%%%%%%%%%%%%

E(1)=2/population;
Is(1)=1/population;
Ia(1)=1/population;
Hc(1)=0.00;
Hm(1)=0.00;
R(1)=0.00;
D(1)=0.00;
S(1)=1-E(1)-Is(1)-Ia(1)-Hc(1)-Hm(1)-R(1);

Env(1) = 0.00; % DIAGNOSED contaminated environment
real_infected(1)=Ia(1)+Is(1)+Hm(1)+Hc(1); % Actual currently infected
NN=S(1)+E(1)+Ia(1)+Is(1)+Hm(1)+Hc(1);
M(1)=0;
P(1)=0;

% Whole state vector
x=[S(1);E(1);Ia(1);Is(1);Hm(1);Hc(1);R(1);D(1);Env(1);real_infected(1)];
%%%%%%%%%%%%%%%%%%%%%%%%%%%%%%%%%%%%%%%%
% SIMULATION
%%%%%%%%%%%%%%%%%%%%%%%%%%%%%%%%%%%%%%%%

% "Control" binary variables to compute the new R0 every time a policy has
% changed the parameters
plottato = 0;
plottato1 = 0;
plottato_two = 0;
plottato_three = 0;
plottato_four = 0;
plottato_five = 0;
plottato_six = 0;
plottato_seven = 0;
plottato_eight = 0;
plottato_nine = 0;
plottato_ten = 0;
plottato_eleven = 0;

for i=2:length(t)
    
    if (i>2/step) % first case identified     Basic social distancing (awareness about handwashing , schools closed)  
        
        SD=0.3;
        c=0.005;
        FM=0.2;
        HW=0.2;
        if plottato == 0 % Compute the new R0
           r1= epsilon +theta;
            r2= rho + varepsilon +y;
            r3= e+alpha1+w;
            r4=(1-SD)*(1-(c)*FM)*(1-HW);
            R0_primemisure=(r4*beta1*(varepsilon*epsilon +theta*r2)/r1*r2*r3)+(r4*beta1*etaa*epsilon/(r1*r2))...
                    +r4*(beta2/(K*(a+b)))*(b*theta*r2+epsilon*(varepsilon*b+a*r3))/(r1*r2*r3)

            plottato = 1;
        end
    end
    
    if (i>60/step) % week after Easter and ramadan

        
        SD=0.01;
        c=0.05;
        FM=0.20;
        HW=0.1;
        if plottato1 == 0
            r1=epsilon +theta;
            r2=rho + varepsilon +y;
            r3=e+alpha1+w;
            r4=(1-SD)*(1-(c)*FM)*(1-HW);
            R0_secondmisure=(r4*beta1*(varepsilon*epsilon +theta*r2)/r1*r2*r3)+(r4*beta1*etaa*epsilon/(r1*r2))...
                    +r4*(beta2/(K*(a+b)))*(b*theta*r2+epsilon*(varepsilon*b+a*r3))/(r1*r2*r3)

            plottato1 = 1;
        end
    end
    
     if (i>90/step) % Social distancing:  winning effect of information (getting used to the situation) Screening limited to / focused on symptomatic subjects, face mask %         
       xx=0.00001;
       alpha1=0.07;
        %w=0.7;
        SD=0.050;
        c=0.3;
        FM=0.350;
        HW=0.5;
       %         
        if plottato_two == 0 % Compute the new R0
            r1=epsilon +theta;
            r2=rho + varepsilon +y;
            r3=e+alpha1+w;
            r4=(1-SD)*(1-(c)*FM)*(1-HW);
            R0_thirdmisure=(r4*beta1*(varepsilon*epsilon +theta*r2)/r1*r2*r3)+(r4*beta1*etaa*epsilon/(r1*r2))...
                    +r4*(beta2/(K*(a+b)))*(b*theta*r2+epsilon*(varepsilon*b+a*r3))/(r1*r2*r3)

            plottato_two = 1;
        end
     end
      %        
      if (i>105/step) % Sick of staying home and increased movement of people
%         e=0.85;
         g=0.55;
         alpha2=0.07;
%          w=0.5;
        SD=0.30;
        c=0.65;
        FM=0.350;
        HW=0.3;
%        
%         
        if plottato_three == 0 % Compute the new R0
             r1=epsilon +theta;
             r2=rho + varepsilon +y;
             r3=e+alpha1+w;
             r4=(1-SD)*(1-(c)*FM)*(1-HW);
             R0_fourthmisure=(r4*beta1*(varepsilon*epsilon +theta*r2)/r1*r2*r3)+(r4*beta1*etaa*epsilon/(r1*r2))...
                    +r4*(beta2/(K*(a+b)))*(b*theta*r2+epsilon*(varepsilon*b+a*r3))/(r1*r2*r3)

             plottato_three = 1;
        end
    end
      if (i>120/step) % only schools remain closed unrest in capital city(Due to death of famous musician) riots!
           g=0.45;
         alpha2=0.08;
        alpha1=0.04;
%         w=0.5;
       SD=0.150;
       c=0.6;
        FM=0.350;
        HW=0.2;
%         

        if plottato_four == 0 % Compute the new R0
            r1=epsilon +theta;
            r2=rho + varepsilon +y;
            r3=e+alpha1+w;
            r4=(1-SD)*(1-(c)*FM)*(1-HW);

            R0_fifthmisure=(r4*beta1*(varepsilon*epsilon +theta*r2)/r1*r2*r3)+(r4*beta1*etaa*epsilon/(r1*r2))...
                    +r4*(beta2/(K*(a+b)))*(b*theta*r2+epsilon*(varepsilon*b+a*r3))/(r1*r2*r3)

            plottato_four = 1;
        end
     end
    if (i>140/step) % curches partially opened 

        xx=0.001;
        alpha2=0.09;
        g=0.3;

        SD=0.150;
        c=0.65;
        FM=0.350;
        HW=0.25;
                 
        if plottato_five == 0 % Compute the new R0
            r1=epsilon +theta;
            r2=rho + varepsilon +y;
            r3=e+alpha1+w;
            r4=(1-SD)*(1-(c)*FM)*(1-HW);
            R0_sixithmisure=(r4*beta1*(varepsilon*epsilon +theta*r2)/r1*r2*r3)+(r4*beta1*etaa*epsilon/(r1*r2))...
                    +r4*(beta2/(K*(a+b)))*(b*theta*r2+epsilon*(varepsilon*b+a*r3))/(r1*r2*r3)

            plottato_five = 1;
        end
    end
    if (i>160/step) % month dedicated to mass testing
        xx=0.035; 
        g=0.7;
        alpha2=0.08;
        alpha1=0.04;
        SD=0.010;
        c=0.8;
        FM=0.30;
        HW=0.3;
               
        if plottato_six == 0 % Compute the new R0
            r1=epsilon +theta;
            r2=rho + varepsilon +y;
            r3=e+alpha1+w;
            r4=(1-SD)*(1-(c)*FM)*(1-HW);
            R0_seventhmisure=(r4*beta1*(varepsilon*epsilon +theta*r2)/r1*r2*r3)+(r4*beta1*etaa*epsilon/(r1*r2))...
                    +r4*(beta2/(K*(a+b)))*(b*theta*r2+epsilon*(varepsilon*b+a*r3))/(r1*r2*r3)

            plottato_six = 1;
        end
    end
    if (i>172/step) % month dedicated to mass testing
        xx=0.0;%01;
        g=0.5;
        alpha2=0.05;
        SD=0.250;
        c=0.85;
        FM=0.350;
        HW=0.2;
       %            
        if plottato_seven == 0 % Compute the new R0
            r1=epsilon +theta;
            r2=rho + varepsilon +y;
            r3=e+alpha1+w;
            r4=(1-SD)*(1-(c)*FM)*(1-HW);
            R0_eighthmisure=(r4*beta1*(varepsilon*epsilon +theta*r2)/r1*r2*r3)+(r4*beta1*etaa*epsilon/(r1*r2))...
                    +r4*(beta2/(K*(a+b)))*(b*theta*r2+epsilon*(varepsilon*b+a*r3))/(r1*r2*r3)

            plottato_seven = 1;
        end
    end
     if (i>184/step) % newyear celebration people move around
        xx=0.001;
        g=0.75;
         alpha2=0.05;
        SD=0.2650;
        c=0.8;
        FM=0.350;
        HW=0.21;
                  

        if plottato_eight == 0 % Compute the new R0
            r1=epsilon +theta;
            r2=rho + varepsilon +y;
            r3=e+alpha1+w;
            r4=(1-SD)*(1-c*FM)*(1-HW);
            R0_ninemisure=(r4*beta1*(varepsilon*epsilon +theta*r2)/r1*r2*r3)+(r4*beta1*etaa*epsilon/(r1*r2))...
                        +r4*(beta2/(K*(a+b)))*(b*theta*r2+epsilon*(varepsilon*b+a*r3))/(r1*r2*r3)

            plottato_eight = 1;
        end
     end
    if (i>208/step) % Broader diagnosis campaign
%     
     
                        
       SD=0.1;
        c=0.25;
        FM=0.35;
        HW=0.3;
                
                  

        if plottato_eleven== 0 % Compute the new R0
            r1=epsilon +theta;
            r2=rho + varepsilon +y;
            r3=e+alpha1+w;
            r4=(1-SD)*(1-c*FM)*(1-HW);
            R0_twelvenmisure=(r4*beta1*(varepsilon*epsilon +theta*r2)/r1*r2*r3)+(r4*beta1*etaa*epsilon/(r1*r2))...
                        +r4*(beta2/(K*(a+b)))*(b*theta*r2+epsilon*(varepsilon*b+a*r3))/(r1*r2*r3)

            plottato_eleven = 1;
        end
    end
%     % Compute the system evolution
     B=[-r4*beta1*(etaa*x(3)+x(4))./(x(1)+x(2)+x(3)+x(4)+x(5)+x(6)+x(7)+x(8))-(r4*beta2*x(9)./(x(9)+K)) 0  -r4*beta1*etaa*x(1)*(NN-x(3))/NN*NN   -r4*beta1*x(1)*(NN-x(3))/NN*NN 0 0 0 0 0  0;
        (r4*beta2*x(9)./(x(9)+K))+r4*beta1*(etaa*x(3)+x(4))./(x(1)+x(2)+x(3)+x(4)+x(5)+x(6)+x(7)+x(8))   (-(epsilon+theta)*sigma)  r4*beta1*etaa*x(1)*(NN-x(3))/NN*NN   r4*beta1*x(1)*(NN-x(3))/NN*NN 0 0 0 0 0 0;
        0  (epsilon*sigma)  -(rho+ varepsilon+y)  0 0 0 0 0 0  0;
        0 (theta*sigma)  varepsilon   -(w+e+alpha1) 0 0 0 0 0  0;
        0 0   rho e  -(xx+ii) 0 0 0 0  0;
        0 0 0 alpha1  xx  -(g+alpha2)  0   0  0  0;
        0 0 y  w ii  g 0 0  0  0;
        0 0 0 0 0  alpha2  0  0  0  0;
        0 0 a b 0  0 0  0 -phi   0;
        0 (epsilon*sigma + theta*sigma)  -rho-y -e-w-alpha1 0  0 0 0 0 0];
    x=x+B*x*step;


    % Update variables
    
    S(i)=x(1);
    E(i)=x(2);
    Is(i)=x(4);
    Ia(i)=x(3);
    Hc(i)=x(6);
    Hm(i)=x(5);
    R(i)=x(7);
    D(i)=x(8);
    
   Env(i)=x(9);
   real_infected(i)=x(10);
%     
    % Update Case Fatality Rate
    
    M(i)=D(i)/(S(1)-S(i));
   P(i)=D(i)./(E(1)+Is(1)+Ia(1)+Hm(1)+Hc(1)-Hm(i)-Hc(i)-Ia(i)-Is(i)-E(i));
    
end

%%%%%%%%%%%%%%%%%%%%%%%%%%%%%%%%%%%%%%%%
% FINAL VALUES
%%%%%%%%%%%%%%%%%%%%%%%%%%%%%%%%%%%%%%%%

% Variables
Sbar=S(length(t));
Ebar=E(length(t));
Isbar=Is(length(t));
Iabar=Ia(length(t));
Hcbar=Hc(length(t));
Hmbar=Hm(length(t));
Rbar=R(length(t));
Dbar=D(length(t));
Envbar=Env(length(t));

% Case fatality rate
Mbar=M(length(t));
Pbar=P(length(t));

% Case fatality rate from formulas
Mbar1=D(1)/(S(1)-Sbar);
Pbar1=D(1)/(E(1)+Is(1)+Ia(1));
%%%-%%%%%%%%%%%%%%%%%%%%%%%%%%%%%%%%%%%%%
% FIGURES
%%%%%%%%%%%%%%%%%%%%%%%%%%%%%%%%%%%%%%%%

plot(t,Is,'k--',t,Ia,'k','LineWidth', 2)%t,Hm,'k',t,Hc,'r',t,D,'c',
 hold on
%'g',t,Ia,'m',,t,Hm,'k'%t,Eq,'b',t,Enq,'c',,t,Env,'i'
%hold on
%plot(t,Is,'m',t,Ia,'g',t,D,'k',t,Hc,'r','LineWidth', 2)


xlim([t(1) t(end)])
ylim([0 0.5e-3])
legend({ '30% hand wash 10% Social distancing and 10% wear 35% efficient facemask'},'Location','northeast')%'exposedquar',, 'Hospcrit','Hospmild' 'exposednonqu',
grid on

% Ethiopia population
population=23866440;
% Data 13 March - 31 July (141 days):
% Total Cases
CaseTotal = [1 1 4 5 6 6 7 9 9 11 11 12 12 12 16 16 21 23 26 29  29 35 38 43 44 52 55 56 65 69 71 74 82 85 92 96 105 108 111 114 116 116 117 122 123 124 126 130 131 133 133 135 140 145 162 191 194 210 239 250 261 263 272 287 306 317 352 365 389 399 433 494 582 655 701 731 831 968 1063 1172 1257 1344 1486 1636 1805 1934 2020 2146 2336 2506 2653 2898 3166 3345 3521 3630 3759 3954 4070 4469 4532 4663 4848  5034 5175 5425 5570 5689 5846 6046 6125 6163 6217 6386 6564 6666 6774 6973 7120 7402 7560 7766 7969 8181 8475 8803 9147 9503 10207 10511 11072 11524 11933 12693 13248 13968 14547 15200 15810 16615 17530 17999 18706 19289 19877 20336 20900 21452 22253 22818 23591 24175 25118 26204 27242 28894 29876 31336 32722 34058 35836 37665 39033 40671 42143 43688 45221 46407 48140 49654 51122 52131 53304 54409 55213 56516 57466 58672 59648 60784 61700 62578 63367 63888 64301 64786 65486 66224 66913 67515 68131 68820 69709 70422 71083 71687 72173 72700 73332 73944 74584 75368 76098 76988 77860 78819 79437 80003  ]/population;
% Deaths
Deaths = [0 0 0 0 0 0 0 0 0 0 0 0 0 0 0 0 0 0 0 0 0 0 0 2 2 2 2 2 3 3 3 3 3 3 3 3 3 3 3 3 3 3 3 3 3 3 3 3 3 3 3 3 3 4 4 4 4 5 5 5 5 5 5 5 5 5 5 5 5 5 5 5 5 5 6 6 7 8 8 11 12 14 17 18 19 20 27 27 32 35 40 47 55 57 60 61 63 65 72 72 74 75 75 78 81 89 94 98  103 103 107 109 114 116 118 119 120 120 120 124 127 128 139 146 148 150 163 167 170 173 180 188 197 200 209 223 228 239 250 260 271  282 310 336 343 356 365 380 390 407 420 440 463 479 492 509 528 544 572 600 620 637 662 678 692 709 725 745 758 770 793 809 828 846 856 880 897 918 933 949 966 974 986 996 1013 1022 1035 1045 1060 1072 1089 1096 1108 1127 1141 1148 1155 1165 1170 1177 1191 1198 1205 1208 1214 1222 1230 1238  ]/population;
% Recovered
Recovered = [0 0 0 0 0 0 0 0 0 0 0 0 0 0 0 1 1 4 2 2 3 3 4 4 4 4 4 4 4 10 10 14 14 15 15 15 16 16 16 16 21 21 25 29 41 50 50 58 59 66 69 75 75  91 93 93 95 97 99 105 106 108 108 112 113 113 116 120 122 123 128 151 152 159 167 181 191 197 208 209 217 231 246 250 262 281 344 361 379 401 434 451 495 545 620 738 849 934 1027 1122 1213 1297 1412 1486 1544 1688 2015 2132 2430 2430 2551 2669 2883 3018 3134 3199 3301 3440 3913 4152 4306 4556 4612 4717 4768 4814 4900 4941 5137 5290 5448 5506 5645 5785 5966 6216 6386 6556 6726 6804 6991 7236 7642 7972 8281 8639 9068 9456 9748 10247 10452 10737 11075 11469 11701 12078 12400 12565 12979 13349 13577 13954 14521 15036 15303 15837 16352 16870 17456 18157 18423 19035 19528  19944 20324 20653 20817 21348 21830 22718 23095 23681 24065 24534 25024 25374 26029 26706 27126 27679 27980 28355 28675 29032 29294 29502 29904 30070 30404 30794 30993 31245 31471 31718 32366 33101 34057 35001  ]/population ;
% Currently Positive
Activecase = [ 1 1 4 5 6 6 7 9 9 11 11 12 12 12 16 15 20 19 24 27 26 32 34 37 38 46 49 50 58 56 58 57 65 67 74 78 86 89 92 95 92 92 89 90 79 71 73 69 69 64 61 57 62 50 65 94 95 108 135 140 150 150 159 170 188 199 231 240 262 271 300 338 425 489 526 542 631 761 847  952 1026 1097 1219 1366 1522 1631 1647 1756 1923 2068 2177 2398 2614 2741 2839 2829 2845 2953 2969 3273 3243 3289 3359 3468 3548 3646 3459 3457 3311 3511  3465 3383 3218 3250 3310 3346 3351 3411 3085  3124 3125 3080 3216 3316 3557 3837 4082 4393 4898 5046 5442 5828 6089 6706 7071 7527 7931 8403 8832 9549 10266 10479 10752 10979 11251 11339 11465 11614 12113 12162 12717 12996 13578 14254 15047 16305 16946 18225 19169 20107 21637 23072 23848 24955 26146 27140 28142 28790 29924 30725 31904 32285 32946 33617 34031 34981 35750 36404 36883 37115 37637 37921 38314 38356 38262 38388 38420 38471 38725 38762 39060 39367 39924 40261 40646 41035 41112 41463 41756 41971 42398 42923 43420 44060 44278 44494 44148 43762  ]/population;
%  ICU
Critical = [0 0 0 0 0 0 0 0 0 0 0 0 0 0 0 0 1 1 1 2 2 2 2 1  1 2 2 1 0 0 0 0 0 1 1 1 1 1 0 0 0 0 0 0 0 0 0 0 0 0 0 0 0 0 1 1 0 0 0 0 0 0 0 0 0 0 0 0 0 0 0 0 1 1 1 1 4 5 4 4 8 6 16 18 27 32 32 32 33 32 38 39 30 29 32 30 27 32 30 32 38 38 38 30 27 30 30 30 30 30 31 29 28 28 28 28 31 31 29 30 31 31 33 34 36 37 36 35 39 39 39 38 65 68 66 65 66  68 68 134 138 68 153 145 187 185 170 174 167 163 164 190 178 193 195 199 217 213 216 255 248 248 251 291 275 290 327 330 357 329 344 350 306 303 306 315 326 308 309 307 319 330 347 345 342 344 280 270 300 289 294 290 301 251 269 267 273 272 249 247 271 269 255 296 278 285 292 282 ]/population ;
 Asymptomatic= [1 1 3 4 5 5 6 7 7 9 9 10 10 10 13 13 17 18 21 23 23  28 30 34 35 42 44 45 52 55 57 59  66 68 74 77 84 86 89 91 93 93 94 98 98 99 101 104 105 106 106 108 112 116 130 153 155 168 191 200 209 210 218 230 245 254 282 292 311 319 346 395 466 524 561 585 665 774 850 938 1006 1075 1189 1309 1444 1547 1616 1717 1869 2005 2122 2318 2533 2676 2817 2904 3007 3163 3256 3575 3626 3730 3878 4027 4140 4340 4456 4551 4677  4837 4900 4930 4974 5109 5251  5333 5419 5578 5696 5922 6048 6213 6375 6545 6780 7042 7318 7602 8166 8409 8858 9219 9546 10154 10598 11174 11638 12160 12648 13292 14024 9890 10069 10292 10511 10596 10730 10868 11349 11399 11925 12166 12730 13358 14109 15301 15893 17111 18005 18859 20320 21683 22417 23431 24577 25508 26424 27037 28089 28876 29982 30338 31008 31648 32039 32933 33653 34291 34745 34968 35452 35711 36069 36110 36024 36142 36233 36291 36504 36549 36828 37123 37642 38010 38358 38730 38797 39131 39432 39638 40021 40521 41007 41576 41800 41999 41663 41306 ]/population; 
Symptomatic=[0 0 1 1 1 1 1 2 2 2 2 2 2 2 3 3 4 5 5 6 6 7 8 9 9 10 11 11 13 14 14 15 16 17 18 19 21 22 22 23 23 23 23 24 25 25 25 26 26 27 27 27 28 29 32 38 39 42 48 50 52 53 54 57 61 63 70 73 78 80 87 99 116 131 140 146 166 194 213 234 251 269 297 327 361 387 404 429 467 501 531 580 633 669 704 726 752 791 814 894 906 933 970 1007 1035 1085 1114 1138 1169 1209 1225 1233 1243 1277 1313 1333 1355 1395 1424 1480 1512 1553 1594 1636 1695 1761 1829 1901 2041 2102 2214  2305 2387 2539 2650 2794 2909 3040 3162 3323 3506 521 530 542 553 558 565 572 597 600 628 640 670 703 743 805 836 901 948 993 1069  1141 1180 1233 1294 1343 1391 1423 1478 1520 1578 1597 1632 1666 1686 1733 1771 1805 1829 1840 1866 1880 1898 1901 1896 1902 1907 1910 1921 1924 1938 1954 1981 2001 2019 2038 2042 2060 2075 2086 2106 2133 2158 2188 2200 2210 2193 2174  ]/population ;


%%%%%%%%%%%%%%%%%%%%%%%%%%%%%%%%%%%%%%%%
% PARAMETERS
%%%%%%%%%%%%%%%%%%%%%%%%%%%%%%%%%%%%%%%%

% Simulation horizon: CAN BE MODIFIED AT ONE'S WILL PROVIDED THAT IT IS AT
% LEAST EQUAL TO THE NUMBER OF DAYS FOR WHICH DATA ARE AVAILABLE
Horizon =350;
% Plot yes/no: SET TO 1 IF PDF FIGURES MUST BE GENERATED, 0 OTHERWISE
plotPDF = 0;
% Time-step for Euler discretisation of the continuous-time system
step=0.01;
 % relative infectiousness of individuals in  asymptomatic infected  Ia
  etaa=0.8;
 % rate of disease transmission directly from human
    beta1=0.807;
    % rate of disease transmission directly from environment
    beta2=0.4;
    %  rate of becoming SYMPTOMATIC
    theta=0.13;
    %incubation rate to Exposed
    sigma=0.2;
    %rate of individuals in Asymptomatic infectious developing Symptoms and
    %moving to I_{s}
    varepsilon=0.06;
    %  rate of becoming ASYMPTOMATIC
    epsilon=0.87;
    % rate of detection of symptomatic infectious to isolation or hospital mild( I_{s} to H_{m})
    e=0.6;
    % rate of detection of asymptomatic infectious to isolation or hospital mild( I_{a} to H_{m})
    rho=0.001;
    % Worsening rate:  symptomatic infected develop life-threatening I_{s} to H_{c}
    alpha1= 0.06;
    % rate of those in isolation or H_{m} going to Critical develop life
    % threatening 
    xx=0.028;
    % Mortality rate for infected with life-threatening symptoms
    alpha2=0.065;
   % alpha2=0.00000001;

    % Recovery rate for detected asymptomatic infected
    y=0.7;
    % Recovery rate for  symptomatic infected
    w=0.6;
    % Recovery rate for individuals in H_{m}
    ii=0.6;
    % Recovery rate for life-threatened symptomatic infected H_{c}
    g=0.4;
    %natural death rate
    mu= 0.0064; 
    %natural birthrate
    pi=0.03;
    %%for the environment

    %Shedding rate from the asymptomatic Infectious class
    a=0.4315;
    %Shedding rate from  exposed
    b=0.61;
    %Virus decays from the environment
    phi=0.25;
    % non infected environment
    K=1;
    %efficiency or percentage of people wearing face mask
    c=0.1;


%social distancing
SD=0.0;
%face mask
FM=0.0;
%handwashing
HW=0.0;
%%%%%%%%%%%%%%%%%%%%%%%%%%%%%%%%%%%%%%%%
% DEFINITIONS
%%%%%%%%%%%%%%%%%%%%%%%%%%%%%%%%%%%%%%%%

% Parameters
r1 =epsilon +theta;
r2 = rho + varepsilon +y;
r3 =e+alpha1+w;
r4=(1-SD)*(1-c*FM)*(1-HW);
% Initial R0
R0_iniziale=(r4*beta1*(varepsilon*epsilon +theta*r2)/r1*r2*r3)+(r4*beta1*etaa*epsilon/(r1*r2))...
                    +r4*(beta2/(K*(a+b)))*(b*theta*r2+epsilon*(varepsilon*b+a*r3))/(r1*r2*r3)

% Time horizon
t=1:step:Horizon;

% Vectors for time evolution of variables
S=zeros(1,length(t));
E=zeros(1,length(t));
Is=zeros(1,length(t));
Ia=zeros(1,length(t));
Hc=zeros(1,length(t));
Hm=zeros(1,length(t));
R=zeros(1,length(t)); % DIAGNOSED recovered only!
D=zeros(1,length(t));
Env=zeros(1,length(t));

real_infected=zeros(1,length(t));
NN=zeros(1,length(t));
% Vectors for time evolution of actual/perceived Case Fatality Rate
M=zeros(1,length(t));
P=zeros(1,length(t));

%%%%%%%%%%%%%%%%%%%%%%%%%%%%%%%%%%%%%%%%
% INITIAL CONDITIONS
%%%%%%%%%%%%%%%%%%%%%%%%%%%%%%%%%%%%%%%%

E(1)=2/population;
Is(1)=1/population;
Ia(1)=1/population;
Hc(1)=0.00;
Hm(1)=0.00;
R(1)=0.00;
D(1)=0.00;
S(1)=1-E(1)-Is(1)-Ia(1)-Hc(1)-Hm(1)-R(1);

Env(1) = 0.00; % DIAGNOSED contaminated environment
real_infected(1)=Ia(1)+Is(1)+Hm(1)+Hc(1); % Actual currently infected
NN=S(1)+E(1)+Ia(1)+Is(1)+Hm(1)+Hc(1);
M(1)=0;
P(1)=0;

% Whole state vector
x=[S(1);E(1);Ia(1);Is(1);Hm(1);Hc(1);R(1);D(1);Env(1);real_infected(1)];
%%%%%%%%%%%%%%%%%%%%%%%%%%%%%%%%%%%%%%%%
% SIMULATION
%%%%%%%%%%%%%%%%%%%%%%%%%%%%%%%%%%%%%%%%

% "Control" binary variables to compute the new R0 every time a policy has
% changed the parameters
plottato = 0;
plottato1 = 0;
plottato_two = 0;
plottato_three = 0;
plottato_four = 0;
plottato_five = 0;
plottato_six = 0;
plottato_seven = 0;
plottato_eight = 0;
plottato_nine = 0;
plottato_ten = 0;
plottato_eleven = 0;

for i=2:length(t)
    
    if (i>2/step) % first case identified     Basic social distancing (awareness about handwashing , schools closed)  
        
        SD=0.3;
        c=0.005;
        FM=0.2;
        HW=0.2;
        if plottato == 0 % Compute the new R0
           r1= epsilon +theta;
            r2= rho + varepsilon +y;
            r3= e+alpha1+w;
            r4=(1-SD)*(1-(c)*FM)*(1-HW);
            R0_primemisure=(r4*beta1*(varepsilon*epsilon +theta*r2)/r1*r2*r3)+(r4*beta1*etaa*epsilon/(r1*r2))...
                    +r4*(beta2/(K*(a+b)))*(b*theta*r2+epsilon*(varepsilon*b+a*r3))/(r1*r2*r3)

            plottato = 1;
        end
    end
    
    if (i>60/step) % week after Easter and ramadan

        
        SD=0.01;
        c=0.05;
        FM=0.20;
        HW=0.1;
        if plottato1 == 0
            r1=epsilon +theta;
            r2=rho + varepsilon +y;
            r3=e+alpha1+w;
            r4=(1-SD)*(1-(c)*FM)*(1-HW);
            R0_secondmisure=(r4*beta1*(varepsilon*epsilon +theta*r2)/r1*r2*r3)+(r4*beta1*etaa*epsilon/(r1*r2))...
                    +r4*(beta2/(K*(a+b)))*(b*theta*r2+epsilon*(varepsilon*b+a*r3))/(r1*r2*r3)

            plottato1 = 1;
        end
    end
    
     if (i>90/step) % Social distancing:  winning effect of information (getting used to the situation) Screening limited to / focused on symptomatic subjects, face mask %         
       xx=0.00001;
       alpha1=0.07;
        %w=0.7;
        SD=0.050;
        c=0.3;
        FM=0.350;
        HW=0.5;
       %         
        if plottato_two == 0 % Compute the new R0
            r1=epsilon +theta;
            r2=rho + varepsilon +y;
            r3=e+alpha1+w;
            r4=(1-SD)*(1-(c)*FM)*(1-HW);
            R0_thirdmisure=(r4*beta1*(varepsilon*epsilon +theta*r2)/r1*r2*r3)+(r4*beta1*etaa*epsilon/(r1*r2))...
                    +r4*(beta2/(K*(a+b)))*(b*theta*r2+epsilon*(varepsilon*b+a*r3))/(r1*r2*r3)

            plottato_two = 1;
        end
     end
      %        
      if (i>105/step) % Sick of staying home and increased movement of people
%         e=0.85;
         g=0.55;
         alpha2=0.07;
%          w=0.5;
        SD=0.30;
        c=0.65;
        FM=0.350;
        HW=0.3;
%        
%         
        if plottato_three == 0 % Compute the new R0
             r1=epsilon +theta;
             r2=rho + varepsilon +y;
             r3=e+alpha1+w;
             r4=(1-SD)*(1-(c)*FM)*(1-HW);
             R0_fourthmisure=(r4*beta1*(varepsilon*epsilon +theta*r2)/r1*r2*r3)+(r4*beta1*etaa*epsilon/(r1*r2))...
                    +r4*(beta2/(K*(a+b)))*(b*theta*r2+epsilon*(varepsilon*b+a*r3))/(r1*r2*r3)

             plottato_three = 1;
        end
    end
      if (i>120/step) % only schools remain closed unrest in capital city(Due to death of famous musician) riots!
           g=0.45;
         alpha2=0.08;
        alpha1=0.04;
%         w=0.5;
       SD=0.150;
       c=0.6;
        FM=0.350;
        HW=0.2;
%         

        if plottato_four == 0 % Compute the new R0
            r1=epsilon +theta;
            r2=rho + varepsilon +y;
            r3=e+alpha1+w;
            r4=(1-SD)*(1-(c)*FM)*(1-HW);

            R0_fifthmisure=(r4*beta1*(varepsilon*epsilon +theta*r2)/r1*r2*r3)+(r4*beta1*etaa*epsilon/(r1*r2))...
                    +r4*(beta2/(K*(a+b)))*(b*theta*r2+epsilon*(varepsilon*b+a*r3))/(r1*r2*r3)

            plottato_four = 1;
        end
     end
    if (i>140/step) % curches partially opened 

        xx=0.001;
        alpha2=0.09;
        g=0.3;

        SD=0.150;
        c=0.65;
        FM=0.350;
        HW=0.25;
                 
        if plottato_five == 0 % Compute the new R0
            r1=epsilon +theta;
            r2=rho + varepsilon +y;
            r3=e+alpha1+w;
            r4=(1-SD)*(1-(c)*FM)*(1-HW);
            R0_sixithmisure=(r4*beta1*(varepsilon*epsilon +theta*r2)/r1*r2*r3)+(r4*beta1*etaa*epsilon/(r1*r2))...
                    +r4*(beta2/(K*(a+b)))*(b*theta*r2+epsilon*(varepsilon*b+a*r3))/(r1*r2*r3)

            plottato_five = 1;
        end
    end
    if (i>160/step) % month dedicated to mass testing
        xx=0.035; 
        g=0.7;
        alpha2=0.08;
        alpha1=0.04;
        SD=0.010;
        c=0.8;
        FM=0.30;
        HW=0.3;
               
        if plottato_six == 0 % Compute the new R0
            r1=epsilon +theta;
            r2=rho + varepsilon +y;
            r3=e+alpha1+w;
            r4=(1-SD)*(1-(c)*FM)*(1-HW);
            R0_seventhmisure=(r4*beta1*(varepsilon*epsilon +theta*r2)/r1*r2*r3)+(r4*beta1*etaa*epsilon/(r1*r2))...
                    +r4*(beta2/(K*(a+b)))*(b*theta*r2+epsilon*(varepsilon*b+a*r3))/(r1*r2*r3)

            plottato_six = 1;
        end
    end
    if (i>172/step) % month dedicated to mass testing
        xx=0.0;%01;
        g=0.5;
        alpha2=0.05;
        SD=0.250;
        c=0.85;
        FM=0.350;
        HW=0.2;
       %            
        if plottato_seven == 0 % Compute the new R0
            r1=epsilon +theta;
            r2=rho + varepsilon +y;
            r3=e+alpha1+w;
            r4=(1-SD)*(1-(c)*FM)*(1-HW);
            R0_eighthmisure=(r4*beta1*(varepsilon*epsilon +theta*r2)/r1*r2*r3)+(r4*beta1*etaa*epsilon/(r1*r2))...
                    +r4*(beta2/(K*(a+b)))*(b*theta*r2+epsilon*(varepsilon*b+a*r3))/(r1*r2*r3)

            plottato_seven = 1;
        end
    end
     if (i>184/step) % newyear celebration people move around
        xx=0.001;
        g=0.75;
         alpha2=0.05;
        SD=0.2650;
        c=0.8;
        FM=0.350;
        HW=0.21;
                  

        if plottato_eight == 0 % Compute the new R0
            r1=epsilon +theta;
            r2=rho + varepsilon +y;
            r3=e+alpha1+w;
            r4=(1-SD)*(1-c*FM)*(1-HW);
            R0_ninemisure=(r4*beta1*(varepsilon*epsilon +theta*r2)/r1*r2*r3)+(r4*beta1*etaa*epsilon/(r1*r2))...
                        +r4*(beta2/(K*(a+b)))*(b*theta*r2+epsilon*(varepsilon*b+a*r3))/(r1*r2*r3)

            plottato_eight = 1;
        end
     end
    if (i>208/step) % Broader diagnosis campaign
%     
                 
        SD=0.2;
        c=0.25;
        FM=0.35;
        HW=0.3;
                
                  

        if plottato_eleven == 0 % Compute the new R0
            r1=epsilon +theta;
            r2=rho + varepsilon +y;
            r3=e+alpha1+w;
            r4=(1-SD)*(1-c*FM)*(1-HW);
            R0_twelvenmisure=(r4*beta1*(varepsilon*epsilon +theta*r2)/r1*r2*r3)+(r4*beta1*etaa*epsilon/(r1*r2))...
                        +r4*(beta2/(K*(a+b)))*(b*theta*r2+epsilon*(varepsilon*b+a*r3))/(r1*r2*r3)

            plottato_eleven = 1;
        end
     end
    
%     % Compute the system evolution
     B=[-r4*beta1*(etaa*x(3)+x(4))./(x(1)+x(2)+x(3)+x(4)+x(5)+x(6)+x(7)+x(8))-(r4*beta2*x(9)./(x(9)+K)) 0  -r4*beta1*etaa*x(1)*(NN-x(3))/NN*NN   -r4*beta1*x(1)*(NN-x(3))/NN*NN 0 0 0 0 0  0;
        (r4*beta2*x(9)./(x(9)+K))+r4*beta1*(etaa*x(3)+x(4))./(x(1)+x(2)+x(3)+x(4)+x(5)+x(6)+x(7)+x(8))   (-(epsilon+theta)*sigma)  r4*beta1*etaa*x(1)*(NN-x(3))/NN*NN   r4*beta1*x(1)*(NN-x(3))/NN*NN 0 0 0 0 0 0;
        0  (epsilon*sigma)  -(rho+ varepsilon+y)  0 0 0 0 0 0  0;
        0 (theta*sigma)  varepsilon   -(w+e+alpha1) 0 0 0 0 0  0;
        0 0   rho e  -(xx+ii) 0 0 0 0  0;
        0 0 0 alpha1  xx  -(g+alpha2)  0   0  0  0;
        0 0 y w  ii  g 0 0  0  0;
        0 0 0 0 0  alpha2  0  0  0  0;
        0 0 a b 0  0 0  0 -phi   0;
        0 (epsilon*sigma + theta*sigma)  -rho-y -e-w-alpha1 0  0 0 0 0 0];
    x=x+B*x*step;


    % Update variables
    
    S(i)=x(1);
    E(i)=x(2);
    Is(i)=x(4);
    Ia(i)=x(3);
    Hc(i)=x(6);
    Hm(i)=x(5);
    R(i)=x(7);
    D(i)=x(8);
    
   Env(i)=x(9);
   real_infected(i)=x(10);
%     
    % Update Case Fatality Rate
    
    M(i)=D(i)/(S(1)-S(i));
   P(i)=D(i)./(E(1)+Is(1)+Ia(1)+Hm(1)+Hc(1)-Hm(i)-Hc(i)-Ia(i)-Is(i)-E(i));
    
end

%%%%%%%%%%%%%%%%%%%%%%%%%%%%%%%%%%%%%%%%
% FINAL VALUES
%%%%%%%%%%%%%%%%%%%%%%%%%%%%%%%%%%%%%%%%

% Variables
Sbar=S(length(t));
Ebar=E(length(t));
Isbar=Is(length(t));
Iabar=Ia(length(t));
Hcbar=Hc(length(t));
Hmbar=Hm(length(t));
Rbar=R(length(t));
Dbar=D(length(t));
Envbar=Env(length(t));

% Case fatality rate
Mbar=M(length(t));
Pbar=P(length(t));

% Case fatality rate from formulas
Mbar1=D(1)/(S(1)-Sbar);
Pbar1=D(1)/(E(1)+Is(1)+Ia(1));
%%%-%%%%%%%%%%%%%%%%%%%%%%%%%%%%%%%%%%%%%
%%%-%%%%%%%%%%%%%%%%%%%%%%%%%%%%%%%%%%%%%
% FIGURES
%%%%%%%%%%%%%%%%%%%%%%%%%%%%%%%%%%%%%%%%
plot(t,Is,'b--',t,Ia,'b','LineWidth', 2)
hold on
xlim([t(1) t(end)])
ylim([0 0.5e-3])
legend({'30% hand wash 20% Social distancing and 10% wear 35% efficient facemask'})

% Ethiopia population
population=23866440;
% Data 13 March - 07 Oct (210 days):
% Total Cases
CaseTotal = [1 1 4 5 6 6 7 9 9 11 11 12 12 12 16 16 21 23 26 29  29 35 38 43 44 52 55 56 65 69 71 74 82 85 92 96 105 108 111 114 116 116 117 122 123 124 126 130 131 133 133 135 140 145 162 191 194 210 239 250 261 263 272 287 306 317 352 365 389 399 433 494 582 655 701 731 831 968 1063 1172 1257 1344 1486 1636 1805 1934 2020 2146 2336 2506 2653 2898 3166 3345 3521 3630 3759 3954 4070 4469 4532 4663 4848  5034 5175 5425 5570 5689 5846 6046 6125 6163 6217 6386 6564 6666 6774 6973 7120 7402 7560 7766 7969 8181 8475 8803 9147 9503 10207 10511 11072 11524 11933 12693 13248 13968 14547 15200 15810 16615 17530 17999 18706 19289 19877 20336 20900 21452 22253 22818 23591 24175 25118 26204 27242 28894 29876 31336 32722 34058 35836 37665 39033 40671 42143 43688 45221 46407 48140 49654 51122 52131 53304 54409 55213 56516 57466 58672 59648 60784 61700 62578 63367 63888 64301 64786 65486 66224 66913 67515 68131 68820 69709 70422 71083 71687 72173 72700 73332 73944 74584 75368 76098 76988 77860 78819 79437 80003  ]/population;
% Deaths
Deaths = [0 0 0 0 0 0 0 0 0 0 0 0 0 0 0 0 0 0 0 0 0 0 0 2 2 2 2 2 3 3 3 3 3 3 3 3 3 3 3 3 3 3 3 3 3 3 3 3 3 3 3 3 3 4 4 4 4 5 5 5 5 5 5 5 5 5 5 5 5 5 5 5 5 5 6 6 7 8 8 11 12 14 17 18 19 20 27 27 32 35 40 47 55 57 60 61 63 65 72 72 74 75 75 78 81 89 94 98  103 103 107 109 114 116 118 119 120 120 120 124 127 128 139 146 148 150 163 167 170 173 180 188 197 200 209 223 228 239 250 260 271  282 310 336 343 356 365 380 390 407 420 440 463 479 492 509 528 544 572 600 620 637 662 678 692 709 725 745 758 770 793 809 828 846 856 880 897 918 933 949 966 974 986 996 1013 1022 1035 1045 1060 1072 1089 1096 1108 1127 1141 1148 1155 1165 1170 1177 1191 1198 1205 1208 1214 1222 1230 1238  ]/population;
% Recovered
Recovered = [0 0 0 0 0 0 0 0 0 0 0 0 0 0 0 1 1 4 2 2 3 3 4 4 4 4 4 4 4 10 10 14 14 15 15 15 16 16 16 16 21 21 25 29 41 50 50 58 59 66 69 75 75  91 93 93 95 97 99 105 106 108 108 112 113 113 116 120 122 123 128 151 152 159 167 181 191 197 208 209 217 231 246 250 262 281 344 361 379 401 434 451 495 545 620 738 849 934 1027 1122 1213 1297 1412 1486 1544 1688 2015 2132 2430 2430 2551 2669 2883 3018 3134 3199 3301 3440 3913 4152 4306 4556 4612 4717 4768 4814 4900 4941 5137 5290 5448 5506 5645 5785 5966 6216 6386 6556 6726 6804 6991 7236 7642 7972 8281 8639 9068 9456 9748 10247 10452 10737 11075 11469 11701 12078 12400 12565 12979 13349 13577 13954 14521 15036 15303 15837 16352 16870 17456 18157 18423 19035 19528  19944 20324 20653 20817 21348 21830 22718 23095 23681 24065 24534 25024 25374 26029 26706 27126 27679 27980 28355 28675 29032 29294 29502 29904 30070 30404 30794 30993 31245 31471 31718 32366 33101 34057 35001  ]/population ;
% Currently Positive
Activecase = [ 1 1 4 5 6 6 7 9 9 11 11 12 12 12 16 15 20 19 24 27 26 32 34 37 38 46 49 50 58 56 58 57 65 67 74 78 86 89 92 95 92 92 89 90 79 71 73 69 69 64 61 57 62 50 65 94 95 108 135 140 150 150 159 170 188 199 231 240 262 271 300 338 425 489 526 542 631 761 847  952 1026 1097 1219 1366 1522 1631 1647 1756 1923 2068 2177 2398 2614 2741 2839 2829 2845 2953 2969 3273 3243 3289 3359 3468 3548 3646 3459 3457 3311 3511  3465 3383 3218 3250 3310 3346 3351 3411 3085  3124 3125 3080 3216 3316 3557 3837 4082 4393 4898 5046 5442 5828 6089 6706 7071 7527 7931 8403 8832 9549 10266 10479 10752 10979 11251 11339 11465 11614 12113 12162 12717 12996 13578 14254 15047 16305 16946 18225 19169 20107 21637 23072 23848 24955 26146 27140 28142 28790 29924 30725 31904 32285 32946 33617 34031 34981 35750 36404 36883 37115 37637 37921 38314 38356 38262 38388 38420 38471 38725 38762 39060 39367 39924 40261 40646 41035 41112 41463 41756 41971 42398 42923 43420 44060 44278 44494 44148 43762  ]/population;
%  ICU
Critical = [0 0 0 0 0 0 0 0 0 0 0 0 0 0 0 0 1 1 1 2 2 2 2 1  1 2 2 1 0 0 0 0 0 1 1 1 1 1 0 0 0 0 0 0 0 0 0 0 0 0 0 0 0 0 1 1 0 0 0 0 0 0 0 0 0 0 0 0 0 0 0 0 1 1 1 1 4 5 4 4 8 6 16 18 27 32 32 32 33 32 38 39 30 29 32 30 27 32 30 32 38 38 38 30 27 30 30 30 30 30 31 29 28 28 28 28 31 31 29 30 31 31 33 34 36 37 36 35 39 39 39 38 65 68 66 65 66  68 68 134 138 68 153 145 187 185 170 174 167 163 164 190 178 193 195 199 217 213 216 255 248 248 251 291 275 290 327 330 357 329 344 350 306 303 306 315 326 308 309 307 319 330 347 345 342 344 280 270 300 289 294 290 301 251 269 267 273 272 249 247 271 269 255 296 278 285 292 282 ]/population ;
 Asymptomatic= [1 1 3 4 5 5 6 7 7 9 9 10 10 10 13 13 17 18 21 23 23  28 30 34 35 42 44 45 52 55 57 59  66 68 74 77 84 86 89 91 93 93 94 98 98 99 101 104 105 106 106 108 112 116 130 153 155 168 191 200 209 210 218 230 245 254 282 292 311 319 346 395 466 524 561 585 665 774 850 938 1006 1075 1189 1309 1444 1547 1616 1717 1869 2005 2122 2318 2533 2676 2817 2904 3007 3163 3256 3575 3626 3730 3878 4027 4140 4340 4456 4551 4677  4837 4900 4930 4974 5109 5251  5333 5419 5578 5696 5922 6048 6213 6375 6545 6780 7042 7318 7602 8166 8409 8858 9219 9546 10154 10598 11174 11638 12160 12648 13292 14024 9890 10069 10292 10511 10596 10730 10868 11349 11399 11925 12166 12730 13358 14109 15301 15893 17111 18005 18859 20320 21683 22417 23431 24577 25508 26424 27037 28089 28876 29982 30338 31008 31648 32039 32933 33653 34291 34745 34968 35452 35711 36069 36110 36024 36142 36233 36291 36504 36549 36828 37123 37642 38010 38358 38730 38797 39131 39432 39638 40021 40521 41007 41576 41800 41999 41663 41306 ]/population; 
Symptomatic=[0 0 1 1 1 1 1 2 2 2 2 2 2 2 3 3 4 5 5 6 6 7 8 9 9 10 11 11 13 14 14 15 16 17 18 19 21 22 22 23 23 23 23 24 25 25 25 26 26 27 27 27 28 29 32 38 39 42 48 50 52 53 54 57 61 63 70 73 78 80 87 99 116 131 140 146 166 194 213 234 251 269 297 327 361 387 404 429 467 501 531 580 633 669 704 726 752 791 814 894 906 933 970 1007 1035 1085 1114 1138 1169 1209 1225 1233 1243 1277 1313 1333 1355 1395 1424 1480 1512 1553 1594 1636 1695 1761 1829 1901 2041 2102 2214  2305 2387 2539 2650 2794 2909 3040 3162 3323 3506 521 530 542 553 558 565 572 597 600 628 640 670 703 743 805 836 901 948 993 1069  1141 1180 1233 1294 1343 1391 1423 1478 1520 1578 1597 1632 1666 1686 1733 1771 1805 1829 1840 1866 1880 1898 1901 1896 1902 1907 1910 1921 1924 1938 1954 1981 2001 2019 2038 2042 2060 2075 2086 2106 2133 2158 2188 2200 2210 2193 2174  ]/population ;

%%%%%%%%%%%%%%%%%%%%%%%%%%%%%%%%%%%%%%%%
%       PARAMETERS
%%%%%%%%%%%%%%%%%%%%%%%%%%%%%%%%%%%%%%%%
% Simulation horizon: CAN BE MODIFIED AT ONE'S WILL PROVIDED THAT IT IS AT
% LEAST EQUAL TO THE NUMBER OF DAYS FOR WHICH DATA ARE AVAILABLE
Horizon =350;
% Plot yes/no: SET TO 1 IF PDF FIGURES MUST BE GENERATED, 0 OTHERWISE
plotPDF = 0;
% Time-step for Euler discretisation of the continuous-time system
step=0.01;
 % relative infectiousness of individuals in  asymptomatic infected  Ia
  etaa=0.8;
 % rate of disease transmission directly from human
    beta1=0.807;
    % rate of disease transmission directly from environment
    beta2=0.4;
    % rate of becoming SYMPTOMATIC
    theta=0.13;
    %incubation rate to Exposed
    sigma=0.2;
    %rate of individuals in Asymptomatic infectious developing Symptoms and
    %moving to I_{s}
    varepsilon=0.06;
    %  rate of becoming ASYMPTOMATIC
    epsilon=0.87;
    % rate of detection of symptomatic infectious to isolation or hospital mild( I_{s} to H_{m})
    e=0.6;
    % rate of detection of asymptomatic infectious to isolation or hospital mild( I_{a} to H_{m})
    rho=0.001;
    % Worsening rate:  symptomatic infected develop life-threatening I_{s} to H_{c}
    alpha1= 0.06;
    % rate of those in isolation or H_{m} going to Critical develop life
    % threatening 
    xx=0.028;
    % Mortality rate for infected with life-threatening symptoms
    alpha2=0.065;
   

    % Recovery rate for detected asymptomatic infected
    y=0.7;
    % Recovery rate for  symptomatic infected
    w=0.6;
    % Recovery rate for individuals in H_{m}
    ii=0.6;
    % Recovery rate for life-threatened symptomatic infected H_{c}
    g=0.4;
    %natural death rate
    mu= 0.0064; 
    %natural birthrate
    pi=0.03;
    %%for the environment

    %Shedding rate from the asymptomatic Infectious class
    a=0.4315;
    %Shedding rate from  exposed
    b=0.61;
    %Virus decays from the environment
    phi=0.25;
    % non infected environment
    K=1;
    %efficiency or percentage of people wearing face mask
    c=0.1;
%social distancing
SD=0.0;
%face mask
FM=0.0;
%handwashing
HW=0.0;
%%%%%%%%%%%%%%%%%%%%%%%%%%%%%%%%%%%%%%%%
% DEFINITIONS
%%%%%%%%%%%%%%%%%%%%%%%%%%%%%%%%%%%%%%%%

% Parameters
r1 =epsilon +theta;
r2 = rho + varepsilon +y;
r3 =e+alpha1+w;
r4=(1-SD)*(1-c*FM)*(1-HW);
% Initial R0
R0_iniziale=(r4*beta1*(varepsilon*epsilon +theta*r2)/r1*r2*r3)+(r4*beta1*etaa*epsilon/(r1*r2))...
                    +r4*(beta2/(K*(a+b)))*(b*theta*r2+epsilon*(varepsilon*b+a*r3))/(r1*r2*r3)

% Time horizon
t=1:step:Horizon;

% Vectors for time evolution of variables
S=zeros(1,length(t));
E=zeros(1,length(t));
Is=zeros(1,length(t));
Ia=zeros(1,length(t));
Hc=zeros(1,length(t));
Hm=zeros(1,length(t));
R=zeros(1,length(t)); % DIAGNOSED recovered only!
D=zeros(1,length(t));
Env=zeros(1,length(t));

real_infected=zeros(1,length(t));
NN=zeros(1,length(t));
% Vectors for time evolution of actual/perceived Case Fatality Rate
M=zeros(1,length(t));
P=zeros(1,length(t));

%%%%%%%%%%%%%%%%%%%%%%%%%%%%%%%%%%%%%%%%
% INITIAL CONDITIONS
%%%%%%%%%%%%%%%%%%%%%%%%%%%%%%%%%%%%%%%%

E(1)=2/population;
Is(1)=1/population;
Ia(1)=1/population;
Hc(1)=0.00;
Hm(1)=0.00;
R(1)=0.00;
D(1)=0.00;
S(1)=1-E(1)-Is(1)-Ia(1)-Hc(1)-Hm(1)-R(1);

Env(1) = 0.00; % DIAGNOSED contaminated environment
real_infected(1)=Ia(1)+Is(1)+Hm(1)+Hc(1); % Actual currently infected
NN=S(1)+E(1)+Ia(1)+Is(1)+Hm(1)+Hc(1);
M(1)=0;
P(1)=0;

% Whole state vector
x=[S(1);E(1);Ia(1);Is(1);Hm(1);Hc(1);R(1);D(1);Env(1);real_infected(1)];
%%%%%%%%%%%%%%%%%%%%%%%%%%%%%%%%%%%%%%%%
% SIMULATION
%%%%%%%%%%%%%%%%%%%%%%%%%%%%%%%%%%%%%%%%

% "Control" binary variables to compute the new R0 every time a policy has
% changed the parameters
plottato = 0;
plottato1 = 0;
plottato_two = 0;
plottato_three = 0;
plottato_four = 0;
plottato_five = 0;
plottato_six = 0;
plottato_seven = 0;
plottato_eight = 0;
plottato_nine = 0;
plottato_ten = 0;
plottato_eleven = 0;

for i=2:length(t)
    
    if (i>2/step) % first case identified     Basic social distancing (awareness about handwashing , schools closed)  
        
        SD=0.3;
        c=0.005;
        FM=0.2;
        HW=0.2;
        if plottato == 0 % Compute the new R0
           r1= epsilon +theta;
            r2= rho + varepsilon +y;
            r3= e+alpha1+w;
            r4=(1-SD)*(1-(c)*FM)*(1-HW);
            R0_primemisure=(r4*beta1*(varepsilon*epsilon +theta*r2)/r1*r2*r3)+(r4*beta1*etaa*epsilon/(r1*r2))...
                    +r4*(beta2/(K*(a+b)))*(b*theta*r2+epsilon*(varepsilon*b+a*r3))/(r1*r2*r3)

            plottato = 1;
        end
    end
    
    if (i>60/step) % week after Easter and ramadan

        
        SD=0.01;
        c=0.05;
        FM=0.20;
        HW=0.1;
        if plottato1 == 0
            r1=epsilon +theta;
            r2=rho + varepsilon +y;
            r3=e+alpha1+w;
            r4=(1-SD)*(1-(c)*FM)*(1-HW);
            R0_secondmisure=(r4*beta1*(varepsilon*epsilon +theta*r2)/r1*r2*r3)+(r4*beta1*etaa*epsilon/(r1*r2))...
                    +r4*(beta2/(K*(a+b)))*(b*theta*r2+epsilon*(varepsilon*b+a*r3))/(r1*r2*r3)

            plottato1 = 1;
        end
    end
    
     if (i>90/step) % Social distancing:  winning effect of information (getting used to the situation) Screening limited to / focused on symptomatic subjects, face mask %         
       xx=0.00001;
       alpha1=0.07;
        %w=0.7;
        SD=0.050;
        c=0.3;
        FM=0.350;
        HW=0.5;
       %         
        if plottato_two == 0 % Compute the new R0
            r1=epsilon +theta;
            r2=rho + varepsilon +y;
            r3=e+alpha1+w;
            r4=(1-SD)*(1-(c)*FM)*(1-HW);
            R0_thirdmisure=(r4*beta1*(varepsilon*epsilon +theta*r2)/r1*r2*r3)+(r4*beta1*etaa*epsilon/(r1*r2))...
                    +r4*(beta2/(K*(a+b)))*(b*theta*r2+epsilon*(varepsilon*b+a*r3))/(r1*r2*r3)

            plottato_two = 1;
        end
     end
      %        
      if (i>105/step) % Sick of staying home and increased movement of people
%         e=0.85;
         g=0.55;
         alpha2=0.07;
%          w=0.5;
        SD=0.30;
        c=0.65;
        FM=0.350;
        HW=0.3;
%        
%         
        if plottato_three == 0 % Compute the new R0
             r1=epsilon +theta;
             r2=rho + varepsilon +y;
             r3=e+alpha1+w;
             r4=(1-SD)*(1-(c)*FM)*(1-HW);
             R0_fourthmisure=(r4*beta1*(varepsilon*epsilon +theta*r2)/r1*r2*r3)+(r4*beta1*etaa*epsilon/(r1*r2))...
                    +r4*(beta2/(K*(a+b)))*(b*theta*r2+epsilon*(varepsilon*b+a*r3))/(r1*r2*r3)

             plottato_three = 1;
        end
    end
      if (i>120/step) % only schools remain closed unrest in capital city(Due to death of famous musician) riots!
           g=0.45;
         alpha2=0.08;
        alpha1=0.04;
%         w=0.5;
       SD=0.150;
       c=0.6;
        FM=0.350;
        HW=0.2;
%         

        if plottato_four == 0 % Compute the new R0
            r1=epsilon +theta;
            r2=rho + varepsilon +y;
            r3=e+alpha1+w;
            r4=(1-SD)*(1-(c)*FM)*(1-HW);

            R0_fifthmisure=(r4*beta1*(varepsilon*epsilon +theta*r2)/r1*r2*r3)+(r4*beta1*etaa*epsilon/(r1*r2))...
                    +r4*(beta2/(K*(a+b)))*(b*theta*r2+epsilon*(varepsilon*b+a*r3))/(r1*r2*r3)

            plottato_four = 1;
        end
     end
    if (i>140/step) % curches partially opened 

        xx=0.001;
        alpha2=0.09;
        g=0.3;

        SD=0.150;
        c=0.65;
        FM=0.350;
        HW=0.25;
                 
        if plottato_five == 0 % Compute the new R0
            r1=epsilon +theta;
            r2=rho + varepsilon +y;
            r3=e+alpha1+w;
            r4=(1-SD)*(1-(c)*FM)*(1-HW);
            R0_sixithmisure=(r4*beta1*(varepsilon*epsilon +theta*r2)/r1*r2*r3)+(r4*beta1*etaa*epsilon/(r1*r2))...
                    +r4*(beta2/(K*(a+b)))*(b*theta*r2+epsilon*(varepsilon*b+a*r3))/(r1*r2*r3)

            plottato_five = 1;
        end
    end
    if (i>160/step) % month dedicated to mass testing
        xx=0.035; 
        g=0.7;
        alpha2=0.08;
        alpha1=0.04;
        SD=0.010;
        c=0.8;
        FM=0.30;
        HW=0.3;
               
        if plottato_six == 0 % Compute the new R0
            r1=epsilon +theta;
            r2=rho + varepsilon +y;
            r3=e+alpha1+w;
            r4=(1-SD)*(1-(c)*FM)*(1-HW);
            R0_seventhmisure=(r4*beta1*(varepsilon*epsilon +theta*r2)/r1*r2*r3)+(r4*beta1*etaa*epsilon/(r1*r2))...
                    +r4*(beta2/(K*(a+b)))*(b*theta*r2+epsilon*(varepsilon*b+a*r3))/(r1*r2*r3)

            plottato_six = 1;
        end
    end
    if (i>172/step) % month dedicated to mass testing
        xx=0.0;%01;
        g=0.5;
        alpha2=0.05;
        SD=0.250;
        c=0.85;
        FM=0.350;
        HW=0.2;
       %            
        if plottato_seven == 0 % Compute the new R0
            r1=epsilon +theta;
            r2=rho + varepsilon +y;
            r3=e+alpha1+w;
            r4=(1-SD)*(1-(c)*FM)*(1-HW);
            R0_eighthmisure=(r4*beta1*(varepsilon*epsilon +theta*r2)/r1*r2*r3)+(r4*beta1*etaa*epsilon/(r1*r2))...
                    +r4*(beta2/(K*(a+b)))*(b*theta*r2+epsilon*(varepsilon*b+a*r3))/(r1*r2*r3)

            plottato_seven = 1;
        end
    end
     if (i>184/step) % newyear celebration people move around
        xx=0.001;
        g=0.75;
         alpha2=0.05;
        SD=0.2650;
        c=0.8;
        FM=0.350;
        HW=0.21;
                  

        if plottato_eight == 0 % Compute the new R0
            r1=epsilon +theta;
            r2=rho + varepsilon +y;
            r3=e+alpha1+w;
            r4=(1-SD)*(1-c*FM)*(1-HW);
            R0_ninemisure=(r4*beta1*(varepsilon*epsilon +theta*r2)/r1*r2*r3)+(r4*beta1*etaa*epsilon/(r1*r2))...
                        +r4*(beta2/(K*(a+b)))*(b*theta*r2+epsilon*(varepsilon*b+a*r3))/(r1*r2*r3)

            plottato_eight = 1;
        end
     end
    if (i>208/step) % Broader diagnosis campaign
%     
                        
       SD=0.3;
        c=0.25;
        FM=0.35;
        HW=0.3;
                
                  

        if plottato_eleven == 0 % Compute the new R0
            r1=epsilon +theta;
            r2=rho + varepsilon +y;
            r3=e+alpha1+w;
            r4=(1-SD)*(1-c*FM)*(1-HW);
            R0_twelvemisure=(r4*beta1*(varepsilon*epsilon +theta*r2)/r1*r2*r3)+(r4*beta1*etaa*epsilon/(r1*r2))...
                        +r4*(beta2/(K*(a+b)))*(b*theta*r2+epsilon*(varepsilon*b+a*r3))/(r1*r2*r3)

            plottato_eleven = 1;
        end
    end

%     % Compute the system evolution
     B=[-r4*beta1*(etaa*x(3)+x(4))./(x(1)+x(2)+x(3)+x(4)+x(5)+x(6)+x(7)+x(8))-(r4*beta2*x(9)./(x(9)+K)) 0  -r4*beta1*etaa*x(1)*(NN-x(3))/NN*NN   -r4*beta1*x(1)*(NN-x(3))/NN*NN 0 0 0 0 0  0;
        (r4*beta2*x(9)./(x(9)+K))+r4*beta1*(etaa*x(3)+x(4))./(x(1)+x(2)+x(3)+x(4)+x(5)+x(6)+x(7)+x(8))   (-(epsilon+theta)*sigma)  r4*beta1*etaa*x(1)*(NN-x(3))/NN*NN   r4*beta1*x(1)*(NN-x(3))/NN*NN 0 0 0 0 0 0;
        0  (epsilon*sigma)  -(rho+ varepsilon+y)  0 0 0 0 0 0  0;
        0 (theta*sigma)  varepsilon   -(w+e+alpha1) 0 0 0 0 0  0;
        0 0   rho e  -(xx+ii) 0 0 0 0  0;
        0 0 0 alpha1  xx  -(g+alpha2)  0   0  0  0;
        0 0 y  w ii  g 0 0  0  0;
        0 0 0 0 0  alpha2  0  0  0  0;
        0 0 a b 0  0 0  0 -phi   0;
        0 (epsilon*sigma + theta*sigma)  -rho-y -e-w-alpha1 0  0 0 0 0 0];
    x=x+B*x*step;

    % Update variables
    
    S(i)=x(1);
    E(i)=x(2);
    Is(i)=x(4);
    Ia(i)=x(3);
    Hc(i)=x(6);
    Hm(i)=x(5);
    R(i)=x(7);
    D(i)=x(8);
    
   Env(i)=x(9);
   real_infected(i)=x(10);
%     
    % Update Case Fatality Rate
    
    M(i)=D(i)/(S(1)-S(i));
   P(i)=D(i)./(E(1)+Is(1)+Ia(1)+Hm(1)+Hc(1)-Hm(i)-Hc(i)-Ia(i)-Is(i)-E(i));
    
end

%%%%%%%%%%%%%%%%%%%%%%%%%%%%%%%%%%%%%%%%
% FINAL VALUES
%%%%%%%%%%%%%%%%%%%%%%%%%%%%%%%%%%%%%%%%

% Variables
Sbar=S(length(t));
Ebar=E(length(t));
Isbar=Is(length(t));
Iabar=Ia(length(t));
Hcbar=Hc(length(t));
Hmbar=Hm(length(t));
Rbar=R(length(t));
Dbar=D(length(t));
Envbar=Env(length(t));

% Case fatality rate
Mbar=M(length(t));
Pbar=P(length(t));

% Case fatality rate from formulas
Mbar1=D(1)/(S(1)-Sbar);
Pbar1=D(1)/(E(1)+Is(1)+Ia(1));

%%%-%%%%%%%%%%%%%%%%%%%%%%%%%%%%%%%%%%%%%
% FIGURES
%%%%%%%%%%%%%%%%%%%%%%%%%%%%%%%%%%%%%%%%

plot(t,Is,'c--',t,Ia,'c','LineWidth', 2)%t,Hm,'k',t,Hc,'r',t,D,'c',
 hold on
%plot(t,Is,'m',t,Ia,'g',t,D,'k',t,Hc,'r','LineWidth', 2
xlim([t(1) t(end)])
ylim([0 0.05e-1])
title('cummulative and daily incidence for Urban Population of Ethiopia')
legend({'30% hand wash 30% Social distancing and 10% wear 35% efficient facemask'})

 
%%%%%%%%%%%%%%%%%%%%%%%%%%%%%%%%%%%%%%%%
% DATA
%%%%%%%%%%%%%%%%%%%%%%%%%%%%%%%%%%%%%%%%
% Ethiopia population

population=23866440;
% Data 13 March -07 Oct (210 days):
% Total Cases
CaseTotal = [1 1 4 5 6 6 7 9 9 11 11 12 12 12 16 16 21 23 26 29  29 35 38 43 44 52 55 56 65 69 71 74 82 85 92 96 105 108 111 114 116 116 117 122 123 124 126 130 131 133 133 135 140 145 162 191 194 210 239 250 261 263 272 287 306 317 352 365 389 399 433 494 582 655 701 731 831 968 1063 1172 1257 1344 1486 1636 1805 1934 2020 2146 2336 2506 2653 2898 3166 3345 3521 3630 3759 3954 4070 4469 4532 4663 4848  5034 5175 5425 5570 5689 5846 6046 6125 6163 6217 6386 6564 6666 6774 6973 7120 7402 7560 7766 7969 8181 8475 8803 9147 9503 10207 10511 11072 11524 11933 12693 13248 13968 14547 15200 15810 16615 17530 17999 18706 19289 19877 20336 20900 21452 22253 22818 23591 24175 25118 26204 27242 28894 29876 31336 32722 34058 35836 37665 39033 40671 42143 43688 45221 46407 48140 49654 51122 52131 53304 54409 55213 56516 57466 58672 59648 60784 61700 62578 63367 63888 64301 64786 65486 66224 66913 67515 68131 68820 69709 70422 71083 71687 72173 72700 73332 73944 74584 75368 76098 76988 77860 78819 79437 80003  ]/population;
% Deaths
Deaths = [0 0 0 0 0 0 0 0 0 0 0 0 0 0 0 0 0 0 0 0 0 0 0 2 2 2 2 2 3 3 3 3 3 3 3 3 3 3 3 3 3 3 3 3 3 3 3 3 3 3 3 3 3 4 4 4 4 5 5 5 5 5 5 5 5 5 5 5 5 5 5 5 5 5 6 6 7 8 8 11 12 14 17 18 19 20 27 27 32 35 40 47 55 57 60 61 63 65 72 72 74 75 75 78 81 89 94 98  103 103 107 109 114 116 118 119 120 120 120 124 127 128 139 146 148 150 163 167 170 173 180 188 197 200 209 223 228 239 250 260 271  282 310 336 343 356 365 380 390 407 420 440 463 479 492 509 528 544 572 600 620 637 662 678 692 709 725 745 758 770 793 809 828 846 856 880 897 918 933 949 966 974 986 996 1013 1022 1035 1045 1060 1072 1089 1096 1108 1127 1141 1148 1155 1165 1170 1177 1191 1198 1205 1208 1214 1222 1230 1238  ]/population;
% Recovered
Recovered = [0 0 0 0 0 0 0 0 0 0 0 0 0 0 0 1 1 4 2 2 3 3 4 4 4 4 4 4 4 10 10 14 14 15 15 15 16 16 16 16 21 21 25 29 41 50 50 58 59 66 69 75 75  91 93 93 95 97 99 105 106 108 108 112 113 113 116 120 122 123 128 151 152 159 167 181 191 197 208 209 217 231 246 250 262 281 344 361 379 401 434 451 495 545 620 738 849 934 1027 1122 1213 1297 1412 1486 1544 1688 2015 2132 2430 2430 2551 2669 2883 3018 3134 3199 3301 3440 3913 4152 4306 4556 4612 4717 4768 4814 4900 4941 5137 5290 5448 5506 5645 5785 5966 6216 6386 6556 6726 6804 6991 7236 7642 7972 8281 8639 9068 9456 9748 10247 10452 10737 11075 11469 11701 12078 12400 12565 12979 13349 13577 13954 14521 15036 15303 15837 16352 16870 17456 18157 18423 19035 19528  19944 20324 20653 20817 21348 21830 22718 23095 23681 24065 24534 25024 25374 26029 26706 27126 27679 27980 28355 28675 29032 29294 29502 29904 30070 30404 30794 30993 31245 31471 31718 32366 33101 34057 35001  ]/population ;
% Currently Positive
Activecase = [ 1 1 4 5 6 6 7 9 9 11 11 12 12 12 16 15 20 19 24 27 26 32 34 37 38 46 49 50 58 56 58 57 65 67 74 78 86 89 92 95 92 92 89 90 79 71 73 69 69 64 61 57 62 50 65 94 95 108 135 140 150 150 159 170 188 199 231 240 262 271 300 338 425 489 526 542 631 761 847  952 1026 1097 1219 1366 1522 1631 1647 1756 1923 2068 2177 2398 2614 2741 2839 2829 2845 2953 2969 3273 3243 3289 3359 3468 3548 3646 3459 3457 3311 3511  3465 3383 3218 3250 3310 3346 3351 3411 3085  3124 3125 3080 3216 3316 3557 3837 4082 4393 4898 5046 5442 5828 6089 6706 7071 7527 7931 8403 8832 9549 10266 10479 10752 10979 11251 11339 11465 11614 12113 12162 12717 12996 13578 14254 15047 16305 16946 18225 19169 20107 21637 23072 23848 24955 26146 27140 28142 28790 29924 30725 31904 32285 32946 33617 34031 34981 35750 36404 36883 37115 37637 37921 38314 38356 38262 38388 38420 38471 38725 38762 39060 39367 39924 40261 40646 41035 41112 41463 41756 41971 42398 42923 43420 44060 44278 44494 44148 43762  ]/population;
%  ICU
Critical = [0 0 0 0 0 0 0 0 0 0 0 0 0 0 0 0 1 1 1 2 2 2 2 1  1 2 2 1 0 0 0 0 0 1 1 1 1 1 0 0 0 0 0 0 0 0 0 0 0 0 0 0 0 0 1 1 0 0 0 0 0 0 0 0 0 0 0 0 0 0 0 0 1 1 1 1 4 5 4 4 8 6 16 18 27 32 32 32 33 32 38 39 30 29 32 30 27 32 30 32 38 38 38 30 27 30 30 30 30 30 31 29 28 28 28 28 31 31 29 30 31 31 33 34 36 37 36 35 39 39 39 38 65 68 66 65 66  68 68 134 138 68 153 145 187 185 170 174 167 163 164 190 178 193 195 199 217 213 216 255 248 248 251 291 275 290 327 330 357 329 344 350 306 303 306 315 326 308 309 307 319 330 347 345 342 344 280 270 300 289 294 290 301 251 269 267 273 272 249 247 271 269 255 296 278 285 292 282 ]/population ;
 Asymptomatic= [1 1 3 4 5 5 6 7 7 9 9 10 10 10 13 13 17 18 21 23 23  28 30 34 35 42 44 45 52 55 57 59  66 68 74 77 84 86 89 91 93 93 94 98 98 99 101 104 105 106 106 108 112 116 130 153 155 168 191 200 209 210 218 230 245 254 282 292 311 319 346 395 466 524 561 585 665 774 850 938 1006 1075 1189 1309 1444 1547 1616 1717 1869 2005 2122 2318 2533 2676 2817 2904 3007 3163 3256 3575 3626 3730 3878 4027 4140 4340 4456 4551 4677  4837 4900 4930 4974 5109 5251  5333 5419 5578 5696 5922 6048 6213 6375 6545 6780 7042 7318 7602 8166 8409 8858 9219 9546 10154 10598 11174 11638 12160 12648 13292 14024 9890 10069 10292 10511 10596 10730 10868 11349 11399 11925 12166 12730 13358 14109 15301 15893 17111 18005 18859 20320 21683 22417 23431 24577 25508 26424 27037 28089 28876 29982 30338 31008 31648 32039 32933 33653 34291 34745 34968 35452 35711 36069 36110 36024 36142 36233 36291 36504 36549 36828 37123 37642 38010 38358 38730 38797 39131 39432 39638 40021 40521 41007 41576 41800 41999 41663 41306 ]/population; 
Symptomatic=[0 0 1 1 1 1 1 2 2 2 2 2 2 2 3 3 4 5 5 6 6 7 8 9 9 10 11 11 13 14 14 15 16 17 18 19 21 22 22 23 23 23 23 24 25 25 25 26 26 27 27 27 28 29 32 38 39 42 48 50 52 53 54 57 61 63 70 73 78 80 87 99 116 131 140 146 166 194 213 234 251 269 297 327 361 387 404 429 467 501 531 580 633 669 704 726 752 791 814 894 906 933 970 1007 1035 1085 1114 1138 1169 1209 1225 1233 1243 1277 1313 1333 1355 1395 1424 1480 1512 1553 1594 1636 1695 1761 1829 1901 2041 2102 2214  2305 2387 2539 2650 2794 2909 3040 3162 3323 3506 521 530 542 553 558 565 572 597 600 628 640 670 703 743 805 836 901 948 993 1069  1141 1180 1233 1294 1343 1391 1423 1478 1520 1578 1597 1632 1666 1686 1733 1771 1805 1829 1840 1866 1880 1898 1901 1896 1902 1907 1910 1921 1924 1938 1954 1981 2001 2019 2038 2042 2060 2075 2086 2106 2133 2158 2188 2200 2210 2193 2174  ]/population ;


%%%%%%%%%%%%%%%%%%%%%%%%%%%%%%%%%%%%%%%%
% PARAMETERS
%%%%%%%%%%%%%%%%%%%%%%%%%%%%%%%%%%%%%%%%

% Simulation horizon: CAN BE MODIFIED AT ONE'S WILL PROVIDED THAT IT IS AT
% LEAST EQUAL TO THE NUMBER OF DAYS FOR WHICH DATA ARE AVAILABLE
Horizon =350;
% Plot yes/no: SET TO 1 IF PDF FIGURES MUST BE GENERATED, 0 OTHERWISE
plotPDF = 0;
% Time-step for Euler discretisation of the continuous-time system
step=0.01;
 % relative infectiousness of individuals in  asymptomatic infected  Ia
  etaa=0.8;
 % rate of disease transmission directly from human
    beta1=0.807;
    % rate of disease transmission directly from environment
    beta2=0.4;
    %  rate of becoming SYMPTOMATIC
    theta=0.13;
    %incubation rate to Exposed
    sigma=0.2;
    %rate of individuals in Asymptomatic infectious developing Symptoms and
    %moving to I_{s}
    varepsilon=0.06;
    %  rate of becoming ASYMPTOMATIC
    epsilon=0.87;
    % rate of detection of symptomatic infectious to isolation or hospital mild( I_{s} to H_{m})
    e=0.6;
    % rate of detection of asymptomatic infectious to isolation or hospital mild( I_{a} to H_{m})
    rho=0.001;
    % Worsening rate:  symptomatic infected develop life-threatening I_{s} to H_{c}
    alpha1= 0.06;
    % rate of those in isolation or H_{m} going to Critical develop life
    % threatening 
    xx=0.028;
    % Mortality rate for infected with life-threatening symptoms
    alpha2=0.065;
   % alpha2=0.00000001;

    % Recovery rate for detected asymptomatic infected
    y=0.7;
    % Recovery rate for  symptomatic infected
    w=0.6;
    % Recovery rate for individuals in H_{m}
    ii=0.6;
    % Recovery rate for life-threatened symptomatic infected H_{c}
    g=0.4;
    %natural death rate
    mu= 0.0064; 
    %natural birthrate
    pi=0.03;
    %%for the environment

    %Shedding rate from the asymptomatic Infectious class
    a=0.4315;
    %Shedding rate from  exposed
    b=0.61;
    %Virus decays from the environment
    phi=0.25;
    % non infected environment
    K=1;
    %efficiency or percentage of people wearing face mask
    c=0.1;

%social distancing
SD=0.0;
%face mask
FM=0.0;
%handwashing
HW=0.0;
%%%%%%%%%%%%%%%%%%%%%%%%%%%%%%%%%%%%%%%%
% DEFINITIONS
%%%%%%%%%%%%%%%%%%%%%%%%%%%%%%%%%%%%%%%%

% Parameters
r1 =epsilon +theta;
r2 = rho + varepsilon +y;
r3 =e+alpha1+w;
r4=(1-SD)*(1-c*FM)*(1-HW);
% Initial R0
R0_iniziale=(r4*beta1*(varepsilon*epsilon +theta*r2)/r1*r2*r3)+(r4*beta1*etaa*epsilon/(r1*r2))...
                    +r4*(beta2/(K*(a+b)))*(b*theta*r2+epsilon*(varepsilon*b+a*r3))/(r1*r2*r3)

% Time horizon
t=1:step:Horizon;

% Vectors for time evolution of variables
S=zeros(1,length(t));
E=zeros(1,length(t));
Is=zeros(1,length(t));
Ia=zeros(1,length(t));
Hc=zeros(1,length(t));
Hm=zeros(1,length(t));
R=zeros(1,length(t)); % DIAGNOSED recovered only!
D=zeros(1,length(t));
Env=zeros(1,length(t));

real_infected=zeros(1,length(t));
NN=zeros(1,length(t));
% Vectors for time evolution of actual/perceived Case Fatality Rate
M=zeros(1,length(t));
P=zeros(1,length(t));

%%%%%%%%%%%%%%%%%%%%%%%%%%%%%%%%%%%%%%%%
% INITIAL CONDITIONS
%%%%%%%%%%%%%%%%%%%%%%%%%%%%%%%%%%%%%%%%

E(1)=2/population;
Is(1)=1/population;
Ia(1)=1/population;
Hc(1)=0.00;
Hm(1)=0.00;
R(1)=0.00;
D(1)=0.00;
S(1)=1-E(1)-Is(1)-Ia(1)-Hc(1)-Hm(1)-R(1);

Env(1) = 0.00; % DIAGNOSED contaminated environment
real_infected(1)=Ia(1)+Is(1)+Hm(1)+Hc(1); % Actual currently infected
NN=S(1)+E(1)+Ia(1)+Is(1)+Hm(1)+Hc(1);
M(1)=0;
P(1)=0;

% Whole state vector
x=[S(1);E(1);Ia(1);Is(1);Hm(1);Hc(1);R(1);D(1);Env(1);real_infected(1)];
%%%%%%%%%%%%%%%%%%%%%%%%%%%%%%%%%%%%%%%%
% SIMULATION
%%%%%%%%%%%%%%%%%%%%%%%%%%%%%%%%%%%%%%%%

% "Control" binary variables to compute the new R0 every time a policy has
% changed the parameters
plottato = 0;
plottato1 = 0;
plottato_two = 0;
plottato_three = 0;
plottato_four = 0;
plottato_five = 0;
plottato_six = 0;
plottato_seven = 0;
plottato_eight = 0;
plottato_nine = 0;
plottato_ten = 0;
plottato_eleven = 0;

for i=2:length(t)
    
    if (i>2/step) % first case identified     Basic social distancing (awareness about handwashing , schools closed)  
        
        SD=0.3;
        c=0.005;
        FM=0.2;
        HW=0.2;
        if plottato == 0 % Compute the new R0
           r1= epsilon +theta;
            r2= rho + varepsilon +y;
            r3= e+alpha1+w;
            r4=(1-SD)*(1-(c)*FM)*(1-HW);
            R0_primemisure=(r4*beta1*(varepsilon*epsilon +theta*r2)/r1*r2*r3)+(r4*beta1*etaa*epsilon/(r1*r2))...
                    +r4*(beta2/(K*(a+b)))*(b*theta*r2+epsilon*(varepsilon*b+a*r3))/(r1*r2*r3)

            plottato = 1;
        end
    end
    
    if (i>60/step) % week after Easter and ramadan

        
        SD=0.01;
        c=0.05;
        FM=0.20;
        HW=0.1;
        if plottato1 == 0
            r1=epsilon +theta;
            r2=rho + varepsilon +y;
            r3=e+alpha1+w;
            r4=(1-SD)*(1-(c)*FM)*(1-HW);
            R0_secondmisure=(r4*beta1*(varepsilon*epsilon +theta*r2)/r1*r2*r3)+(r4*beta1*etaa*epsilon/(r1*r2))...
                    +r4*(beta2/(K*(a+b)))*(b*theta*r2+epsilon*(varepsilon*b+a*r3))/(r1*r2*r3)

            plottato1 = 1;
        end
    end
    
     if (i>90/step) % Social distancing:  winning effect of information (getting used to the situation) Screening limited to / focused on symptomatic subjects, face mask %         
       xx=0.00001;
       alpha1=0.07;
        %w=0.7;
        SD=0.050;
        c=0.3;
        FM=0.350;
        HW=0.5;
       %         
        if plottato_two == 0 % Compute the new R0
            r1=epsilon +theta;
            r2=rho + varepsilon +y;
            r3=e+alpha1+w;
            r4=(1-SD)*(1-(c)*FM)*(1-HW);
            R0_thirdmisure=(r4*beta1*(varepsilon*epsilon +theta*r2)/r1*r2*r3)+(r4*beta1*etaa*epsilon/(r1*r2))...
                    +r4*(beta2/(K*(a+b)))*(b*theta*r2+epsilon*(varepsilon*b+a*r3))/(r1*r2*r3)

            plottato_two = 1;
        end
     end
      %        
      if (i>105/step) % Sick of staying home and increased movement of people
%         e=0.85;
         g=0.55;
         alpha2=0.07;
%          w=0.5;
        SD=0.30;
        c=0.65;
        FM=0.350;
        HW=0.3;
%        
%         
        if plottato_three == 0 % Compute the new R0
             r1=epsilon +theta;
             r2=rho + varepsilon +y;
             r3=e+alpha1+w;
             r4=(1-SD)*(1-(c)*FM)*(1-HW);
             R0_fourthmisure=(r4*beta1*(varepsilon*epsilon +theta*r2)/r1*r2*r3)+(r4*beta1*etaa*epsilon/(r1*r2))...
                    +r4*(beta2/(K*(a+b)))*(b*theta*r2+epsilon*(varepsilon*b+a*r3))/(r1*r2*r3)

             plottato_three = 1;
        end
    end
      if (i>120/step) % only schools remain closed unrest in capital city(Due to death of famous musician) riots!
           g=0.45;
         alpha2=0.08;
        alpha1=0.04;
%         w=0.5;
       SD=0.150;
       c=0.6;
        FM=0.350;
        HW=0.2;
%         

        if plottato_four == 0 % Compute the new R0
            r1=epsilon +theta;
            r2=rho + varepsilon +y;
            r3=e+alpha1+w;
            r4=(1-SD)*(1-(c)*FM)*(1-HW);

            R0_fifthmisure=(r4*beta1*(varepsilon*epsilon +theta*r2)/r1*r2*r3)+(r4*beta1*etaa*epsilon/(r1*r2))...
                    +r4*(beta2/(K*(a+b)))*(b*theta*r2+epsilon*(varepsilon*b+a*r3))/(r1*r2*r3)

            plottato_four = 1;
        end
     end
    if (i>140/step) % curches partially opened 

        xx=0.001;
        alpha2=0.09;
        g=0.3;

        SD=0.150;
        c=0.65;
        FM=0.350;
        HW=0.25;
                 
        if plottato_five == 0 % Compute the new R0
            r1=epsilon +theta;
            r2=rho + varepsilon +y;
            r3=e+alpha1+w;
            r4=(1-SD)*(1-(c)*FM)*(1-HW);
            R0_sixithmisure=(r4*beta1*(varepsilon*epsilon +theta*r2)/r1*r2*r3)+(r4*beta1*etaa*epsilon/(r1*r2))...
                    +r4*(beta2/(K*(a+b)))*(b*theta*r2+epsilon*(varepsilon*b+a*r3))/(r1*r2*r3)

            plottato_five = 1;
        end
    end
    if (i>160/step) % month dedicated to mass testing
        xx=0.035; 
        g=0.7;
        alpha2=0.08;
        alpha1=0.04;
        SD=0.010;
        c=0.8;
        FM=0.30;
        HW=0.3;
               
        if plottato_six == 0 % Compute the new R0
            r1=epsilon +theta;
            r2=rho + varepsilon +y;
            r3=e+alpha1+w;
            r4=(1-SD)*(1-(c)*FM)*(1-HW);
            R0_seventhmisure=(r4*beta1*(varepsilon*epsilon +theta*r2)/r1*r2*r3)+(r4*beta1*etaa*epsilon/(r1*r2))...
                    +r4*(beta2/(K*(a+b)))*(b*theta*r2+epsilon*(varepsilon*b+a*r3))/(r1*r2*r3)

            plottato_six = 1;
        end
    end
    if (i>172/step) % month dedicated to mass testing
        xx=0.0;%01;
        g=0.5;
        alpha2=0.05;
        SD=0.250;
        c=0.85;
        FM=0.350;
        HW=0.2;
       %            
        if plottato_seven == 0 % Compute the new R0
            r1=epsilon +theta;
            r2=rho + varepsilon +y;
            r3=e+alpha1+w;
            r4=(1-SD)*(1-(c)*FM)*(1-HW);
            R0_eighthmisure=(r4*beta1*(varepsilon*epsilon +theta*r2)/r1*r2*r3)+(r4*beta1*etaa*epsilon/(r1*r2))...
                    +r4*(beta2/(K*(a+b)))*(b*theta*r2+epsilon*(varepsilon*b+a*r3))/(r1*r2*r3)

            plottato_seven = 1;
        end
    end
     if (i>184/step) % newyear celebration people move around
        xx=0.001;
        g=0.75;
         alpha2=0.05;
        SD=0.2650;
        c=0.8;
        FM=0.350;
        HW=0.21;
                  

        if plottato_eight == 0 % Compute the new R0
            r1=epsilon +theta;
            r2=rho + varepsilon +y;
            r3=e+alpha1+w;
            r4=(1-SD)*(1-c*FM)*(1-HW);
            R0_ninemisure=(r4*beta1*(varepsilon*epsilon +theta*r2)/r1*r2*r3)+(r4*beta1*etaa*epsilon/(r1*r2))...
                        +r4*(beta2/(K*(a+b)))*(b*theta*r2+epsilon*(varepsilon*b+a*r3))/(r1*r2*r3)

            plottato_eight = 1;
        end
     end
    if (i>208/step) % Broader diagnosis campaign
%     
      
            
        SD=0.4;%0.7;%0.40;%0.45;
        c=0.25;
        FM=0.35;%0.75;%0.65;%0.450;%0.5;
        HW=0.3;%0.6;%0.5;%0.02;%0.1;
                           

        if plottato_eleven == 0 % Compute the new R0
            r1=epsilon +theta;
            r2=rho + varepsilon +y;
            r3=e+alpha1+w;
            r4=(1-SD)*(1-c*FM)*(1-HW);
            R0_twelvenmisure=(r4*beta1*(varepsilon*epsilon +theta*r2)/r1*r2*r3)+(r4*beta1*etaa*epsilon/(r1*r2))...
                        +r4*(beta2/(K*(a+b)))*(b*theta*r2+epsilon*(varepsilon*b+a*r3))/(r1*r2*r3)

            plottato_eleven= 1;
        end
    end
%     % Compute the system evolution
     B=[-r4*beta1*(etaa*x(3)+x(4))./(x(1)+x(2)+x(3)+x(4)+x(5)+x(6)+x(7)+x(8))-(r4*beta2*x(9)./(x(9)+K)) 0  -r4*beta1*etaa*x(1)*(NN-x(3))/NN*NN   -r4*beta1*x(1)*(NN-x(3))/NN*NN 0 0 0 0 0  0;
        (r4*beta2*x(9)./(x(9)+K))+r4*beta1*(etaa*x(3)+x(4))./(x(1)+x(2)+x(3)+x(4)+x(5)+x(6)+x(7)+x(8))   (-(epsilon+theta)*sigma)  r4*beta1*etaa*x(1)*(NN-x(3))/NN*NN   r4*beta1*x(1)*(NN-x(3))/NN*NN 0 0 0 0 0 0;
        0  (epsilon*sigma)  -(rho+ varepsilon+y)  0 0 0 0 0 0  0;
        0 (theta*sigma)  varepsilon   -(w+e+alpha1) 0 0 0 0 0  0;
        0 0   rho e  -(xx+ii) 0 0 0 0  0;
        0 0 0 alpha1  xx  -(g+alpha2)  0   0  0  0;
        0 0 y  w ii  g 0 0  0  0;
        0 0 0 0 0  alpha2  0  0  0  0;
        0 0 a b 0  0 0  0 -phi   0;
        0 (epsilon*sigma + theta*sigma)  -rho-y -e-w-alpha1 0  0 0 0 0 0];
    x=x+B*x*step;

    % Update variables
    
    S(i)=x(1);
    E(i)=x(2);
    Is(i)=x(4);
    Ia(i)=x(3);
    Hc(i)=x(6);
    Hm(i)=x(5);
    R(i)=x(7);
    D(i)=x(8);
    
   Env(i)=x(9);
   real_infected(i)=x(10);
%     
    % Update Case Fatality Rate
    
    M(i)=D(i)/(S(1)-S(i));
   P(i)=D(i)./(E(1)+Is(1)+Ia(1)+Hm(1)+Hc(1)-Hm(i)-Hc(i)-Ia(i)-Is(i)-E(i));
    
end

%%%%%%%%%%%%%%%%%%%%%%%%%%%%%%%%%%%%%%%%
% FINAL VALUES
%%%%%%%%%%%%%%%%%%%%%%%%%%%%%%%%%%%%%%%%

% Variables
Sbar=S(length(t));
Ebar=E(length(t));
Isbar=Is(length(t));
Iabar=Ia(length(t));
Hcbar=Hc(length(t));
Hmbar=Hm(length(t));
Rbar=R(length(t));
Dbar=D(length(t));
Envbar=Env(length(t));

% Case fatality rate
Mbar=M(length(t));
Pbar=P(length(t));

% Case fatality rate from formulas
Mbar1=D(1)/(S(1)-Sbar);
Pbar1=D(1)/(E(1)+Is(1)+Ia(1));

%%%-%%%%%%%%%%%%%%%%%%%%%%%%%%%%%%%%%%%%%
% FIGURES
%%%%%%%%%%%%%%%%%%%%%%%%%%%%%%%%%%%%%%%%


plot(t,Is,'m--',t,Ia,'m','LineWidth', 2)%t,Hm,'k',t,Hc,'r',t,D,'c',
 hold on
%'g',t,Ia,'m',,t,Hm,'k'%t,Eq,'b',t,Enq,'c',,t,Env,'i'
%hold on
%plot(t,Is,'m',t,Ia,'g',t,D,'k',t,Hc,'r','LineWidth', 2)


xlim([t(1) t(end)])
ylim([0 0.15e-1])
xlabel('Time (days) since March 13,2020')
ylabel('Cases (fraction of the population)')
%title('Active covid-19 cases prediction for Urban Population of Ethiopia')
title('Symptomatic and Asymptomatic covid-19 cases prediction for Urban Population of Ethiopia')
%title('Critical covid-19 cases prediction for Urban Population of Ethiopia')
legend({ '30% hand wash 40% Social distancing and 25% wear 35% efficient facemask'},'Location','northeast')%'exposedquar',, 'Hospcrit','Hospmild' 'exposednonqu',
grid on

figure

% Ethiopia population
population=23866440;
% Data 13 March - 31 July (141 days):
% Total Cases
CaseTotal = [1 1 4 5 6 6 7 9 9 11 11 12 12 12 16 16 21 23 26 29  29 35 38 43 44 52 55 56 65 69 71 74 82 85 92 96 105 108 111 114 116 116 117 122 123 124 126 130 131 133 133 135 140 145 162 191 194 210 239 250 261 263 272 287 306 317 352 365 389 399 433 494 582 655 701 731 831 968 1063 1172 1257 1344 1486 1636 1805 1934 2020 2146 2336 2506 2653 2898 3166 3345 3521 3630 3759 3954 4070 4469 4532 4663 4848  5034 5175 5425 5570 5689 5846 6046 6125 6163 6217 6386 6564 6666 6774 6973 7120 7402 7560 7766 7969 8181 8475 8803 9147 9503 10207 10511 11072 11524 11933 12693 13248 13968 14547 15200 15810 16615 17530 17999 18706 19289 19877 20336 20900 21452 22253 22818 23591 24175 25118 26204 27242 28894 29876 31336 32722 34058 35836 37665 39033 40671 42143 43688 45221 46407 48140 49654 51122 52131 53304 54409 55213 56516 57466 58672 59648 60784 61700 62578 63367 63888 64301 64786 65486 66224 66913 67515 68131 68820 69709 70422 71083 71687 72173 72700 73332 73944 74584 75368 76098 76988 77860 78819 79437 80003  ]/population;
% Deaths
Deaths = [0 0 0 0 0 0 0 0 0 0 0 0 0 0 0 0 0 0 0 0 0 0 0 2 2 2 2 2 3 3 3 3 3 3 3 3 3 3 3 3 3 3 3 3 3 3 3 3 3 3 3 3 3 4 4 4 4 5 5 5 5 5 5 5 5 5 5 5 5 5 5 5 5 5 6 6 7 8 8 11 12 14 17 18 19 20 27 27 32 35 40 47 55 57 60 61 63 65 72 72 74 75 75 78 81 89 94 98  103 103 107 109 114 116 118 119 120 120 120 124 127 128 139 146 148 150 163 167 170 173 180 188 197 200 209 223 228 239 250 260 271  282 310 336 343 356 365 380 390 407 420 440 463 479 492 509 528 544 572 600 620 637 662 678 692 709 725 745 758 770 793 809 828 846 856 880 897 918 933 949 966 974 986 996 1013 1022 1035 1045 1060 1072 1089 1096 1108 1127 1141 1148 1155 1165 1170 1177 1191 1198 1205 1208 1214 1222 1230 1238  ]/population;
% Recovered
Recovered = [0 0 0 0 0 0 0 0 0 0 0 0 0 0 0 1 1 4 2 2 3 3 4 4 4 4 4 4 4 10 10 14 14 15 15 15 16 16 16 16 21 21 25 29 41 50 50 58 59 66 69 75 75  91 93 93 95 97 99 105 106 108 108 112 113 113 116 120 122 123 128 151 152 159 167 181 191 197 208 209 217 231 246 250 262 281 344 361 379 401 434 451 495 545 620 738 849 934 1027 1122 1213 1297 1412 1486 1544 1688 2015 2132 2430 2430 2551 2669 2883 3018 3134 3199 3301 3440 3913 4152 4306 4556 4612 4717 4768 4814 4900 4941 5137 5290 5448 5506 5645 5785 5966 6216 6386 6556 6726 6804 6991 7236 7642 7972 8281 8639 9068 9456 9748 10247 10452 10737 11075 11469 11701 12078 12400 12565 12979 13349 13577 13954 14521 15036 15303 15837 16352 16870 17456 18157 18423 19035 19528  19944 20324 20653 20817 21348 21830 22718 23095 23681 24065 24534 25024 25374 26029 26706 27126 27679 27980 28355 28675 29032 29294 29502 29904 30070 30404 30794 30993 31245 31471 31718 32366 33101 34057 35001  ]/population ;
% Currently Positive
Activecase = [ 1 1 4 5 6 6 7 9 9 11 11 12 12 12 16 15 20 19 24 27 26 32 34 37 38 46 49 50 58 56 58 57 65 67 74 78 86 89 92 95 92 92 89 90 79 71 73 69 69 64 61 57 62 50 65 94 95 108 135 140 150 150 159 170 188 199 231 240 262 271 300 338 425 489 526 542 631 761 847  952 1026 1097 1219 1366 1522 1631 1647 1756 1923 2068 2177 2398 2614 2741 2839 2829 2845 2953 2969 3273 3243 3289 3359 3468 3548 3646 3459 3457 3311 3511  3465 3383 3218 3250 3310 3346 3351 3411 3085  3124 3125 3080 3216 3316 3557 3837 4082 4393 4898 5046 5442 5828 6089 6706 7071 7527 7931 8403 8832 9549 10266 10479 10752 10979 11251 11339 11465 11614 12113 12162 12717 12996 13578 14254 15047 16305 16946 18225 19169 20107 21637 23072 23848 24955 26146 27140 28142 28790 29924 30725 31904 32285 32946 33617 34031 34981 35750 36404 36883 37115 37637 37921 38314 38356 38262 38388 38420 38471 38725 38762 39060 39367 39924 40261 40646 41035 41112 41463 41756 41971 42398 42923 43420 44060 44278 44494 44148 43762  ]/population;
%  ICU
Critical = [0 0 0 0 0 0 0 0 0 0 0 0 0 0 0 0 1 1 1 2 2 2 2 1  1 2 2 1 0 0 0 0 0 1 1 1 1 1 0 0 0 0 0 0 0 0 0 0 0 0 0 0 0 0 1 1 0 0 0 0 0 0 0 0 0 0 0 0 0 0 0 0 1 1 1 1 4 5 4 4 8 6 16 18 27 32 32 32 33 32 38 39 30 29 32 30 27 32 30 32 38 38 38 30 27 30 30 30 30 30 31 29 28 28 28 28 31 31 29 30 31 31 33 34 36 37 36 35 39 39 39 38 65 68 66 65 66  68 68 134 138 68 153 145 187 185 170 174 167 163 164 190 178 193 195 199 217 213 216 255 248 248 251 291 275 290 327 330 357 329 344 350 306 303 306 315 326 308 309 307 319 330 347 345 342 344 280 270 300 289 294 290 301 251 269 267 273 272 249 247 271 269 255 296 278 285 292 282 ]/population ;
 Asymptomatic= [1 1 3 4 5 5 6 7 7 9 9 10 10 10 13 13 17 18 21 23 23  28 30 34 35 42 44 45 52 55 57 59  66 68 74 77 84 86 89 91 93 93 94 98 98 99 101 104 105 106 106 108 112 116 130 153 155 168 191 200 209 210 218 230 245 254 282 292 311 319 346 395 466 524 561 585 665 774 850 938 1006 1075 1189 1309 1444 1547 1616 1717 1869 2005 2122 2318 2533 2676 2817 2904 3007 3163 3256 3575 3626 3730 3878 4027 4140 4340 4456 4551 4677  4837 4900 4930 4974 5109 5251  5333 5419 5578 5696 5922 6048 6213 6375 6545 6780 7042 7318 7602 8166 8409 8858 9219 9546 10154 10598 11174 11638 12160 12648 13292 14024 9890 10069 10292 10511 10596 10730 10868 11349 11399 11925 12166 12730 13358 14109 15301 15893 17111 18005 18859 20320 21683 22417 23431 24577 25508 26424 27037 28089 28876 29982 30338 31008 31648 32039 32933 33653 34291 34745 34968 35452 35711 36069 36110 36024 36142 36233 36291 36504 36549 36828 37123 37642 38010 38358 38730 38797 39131 39432 39638 40021 40521 41007 41576 41800 41999 41663 41306 ]/population; 
Symptomatic=[0 0 1 1 1 1 1 2 2 2 2 2 2 2 3 3 4 5 5 6 6 7 8 9 9 10 11 11 13 14 14 15 16 17 18 19 21 22 22 23 23 23 23 24 25 25 25 26 26 27 27 27 28 29 32 38 39 42 48 50 52 53 54 57 61 63 70 73 78 80 87 99 116 131 140 146 166 194 213 234 251 269 297 327 361 387 404 429 467 501 531 580 633 669 704 726 752 791 814 894 906 933 970 1007 1035 1085 1114 1138 1169 1209 1225 1233 1243 1277 1313 1333 1355 1395 1424 1480 1512 1553 1594 1636 1695 1761 1829 1901 2041 2102 2214  2305 2387 2539 2650 2794 2909 3040 3162 3323 3506 521 530 542 553 558 565 572 597 600 628 640 670 703 743 805 836 901 948 993 1069  1141 1180 1233 1294 1343 1391 1423 1478 1520 1578 1597 1632 1666 1686 1733 1771 1805 1829 1840 1866 1880 1898 1901 1896 1902 1907 1910 1921 1924 1938 1954 1981 2001 2019 2038 2042 2060 2075 2086 2106 2133 2158 2188 2200 2210 2193 2174  ]/population ;

%%%%%%%%%%%%%%%%%%%%%%%%%%%%%%%%%%%%%%%%
% PARAMETERS
%%%%%%%%%%%%%%%%%%%%%%%%%%%%%%%%%%%%%%%%

% Simulation horizon: CAN BE MODIFIED AT ONE'S WILL PROVIDED THAT IT IS AT
% LEAST EQUAL TO THE NUMBER OF DAYS FOR WHICH DATA ARE AVAILABLE
Horizon =350;
% Plot yes/no: SET TO 1 IF PDF FIGURES MUST BE GENERATED, 0 OTHERWISE
plotPDF = 0;
% Time-step for Euler discretisation of the continuous-time system
step=0.01;
 % relative infectiousness of individuals in  asymptomatic infected  Ia
  etaa=0.8;
 % rate of disease transmission directly from human
    beta1=0.807;
    % rate of disease transmission directly from environment
    beta2=0.4;
    %  rate of becoming SYMPTOMATIC
    theta=0.13;
    %incubation rate to Exposed
    sigma=0.2;
    %rate of individuals in Asymptomatic infectious developing Symptoms and
    %moving to I_{s}
    varepsilon=0.06;
    %  rate of becoming ASYMPTOMATIC
    epsilon=0.87;
    % rate of detection of symptomatic infectious to isolation or hospital mild( I_{s} to H_{m})
    e=0.6;
    % rate of detection of asymptomatic infectious to isolation or hospital mild( I_{a} to H_{m})
    rho=0.001;
    % Worsening rate:  symptomatic infected develop life-threatening I_{s} to H_{c}
    alpha1= 0.06;
    % rate of those in isolation or H_{m} going to Critical develop life
    % threatening 
    xx=0.028;
    % Mortality rate for infected with life-threatening symptoms
    alpha2=0.065;
   

    % Recovery rate for detected asymptomatic infected
    y=0.7;
    % Recovery rate for  symptomatic infected
    w=0.6;
    % Recovery rate for individuals in H_{m}
    ii=0.6;
    % Recovery rate for life-threatened symptomatic infected H_{c}
    g=0.4;
    %natural death rate
    mu= 0.0064; 
    %natural birthrate
    pi=0.03;
    %%for the environment

    %Shedding rate from the asymptomatic Infectious class
    a=0.4315;
    %Shedding rate from  exposed
    b=0.61;
    %Virus decays from the environment
    phi=0.25;
    % non infected environment
    K=1;
    %efficiency or percentage of people wearing face mask
    c=0.1;
%social distancing
SD=0.0;
%face mask
FM=0.0;
%handwashing
HW=0.0;
%%%%%%%%%%%%%%%%%%%%%%%%%%%%%%%%%%%%%%%%
% DEFINITIONS
%%%%%%%%%%%%%%%%%%%%%%%%%%%%%%%%%%%%%%%%

% Parameters
r1 =epsilon +theta;
r2 = rho + varepsilon +y;
r3 =e+alpha1+w;
r4=(1-SD)*(1-c*FM)*(1-HW);
% Initial R0
R0_iniziale=(r4*beta1*(varepsilon*epsilon +theta*r2)/r1*r2*r3)+(r4*beta1*etaa*epsilon/(r1*r2))...
                    +r4*(beta2/(K*(a+b)))*(b*theta*r2+epsilon*(varepsilon*b+a*r3))/(r1*r2*r3)

% Time horizon
t=1:step:Horizon;

% Vectors for time evolution of variables
S=zeros(1,length(t));
E=zeros(1,length(t));
Is=zeros(1,length(t));
Ia=zeros(1,length(t));
Hc=zeros(1,length(t));
Hm=zeros(1,length(t));
R=zeros(1,length(t)); % DIAGNOSED recovered only!
D=zeros(1,length(t));
Env=zeros(1,length(t));

real_infected=zeros(1,length(t));
NN=zeros(1,length(t));
% Vectors for time evolution of actual/perceived Case Fatality Rate
M=zeros(1,length(t));
P=zeros(1,length(t));

%%%%%%%%%%%%%%%%%%%%%%%%%%%%%%%%%%%%%%%%
% INITIAL CONDITIONS
%%%%%%%%%%%%%%%%%%%%%%%%%%%%%%%%%%%%%%%%

E(1)=2/population;
Is(1)=1/population;
Ia(1)=1/population;
Hc(1)=0.00;
Hm(1)=0.00;
R(1)=0.00;
D(1)=0.00;
S(1)=1-E(1)-Is(1)-Ia(1)-Hc(1)-Hm(1)-R(1);

Env(1) = 0.00; % DIAGNOSED contaminated environment
real_infected(1)=Ia(1)+Is(1)+Hm(1)+Hc(1); % Actual currently infected
NN=S(1)+E(1)+Ia(1)+Is(1)+Hm(1)+Hc(1);
M(1)=0;
P(1)=0;

% Whole state vector
x=[S(1);E(1);Ia(1);Is(1);Hm(1);Hc(1);R(1);D(1);Env(1);real_infected(1)];
%%%%%%%%%%%%%%%%%%%%%%%%%%%%%%%%%%%%%%%%
% SIMULATION
%%%%%%%%%%%%%%%%%%%%%%%%%%%%%%%%%%%%%%%%

% "Control" binary variables to compute the new R0 every time a policy has
% changed the parameters
plottato = 0;
plottato1 = 0;
plottato_two = 0;
plottato_three = 0;
plottato_four = 0;
plottato_five = 0;
plottato_six = 0;
plottato_seven = 0;
plottato_eight = 0;
plottato_nine = 0;
plottato_ten = 0;
plottato_eleven = 0;

for i=2:length(t)
    
    if (i>2/step) % first case identified     Basic social distancing (awareness about handwashing , schools closed)  
        
        SD=0.3;
        c=0.005;
        FM=0.2;
        HW=0.2;
        if plottato == 0 % Compute the new R0
           r1= epsilon +theta;
            r2= rho + varepsilon +y;
            r3= e+alpha1+w;
            r4=(1-SD)*(1-(c)*FM)*(1-HW);
            R0_primemisure=(r4*beta1*(varepsilon*epsilon +theta*r2)/r1*r2*r3)+(r4*beta1*etaa*epsilon/(r1*r2))...
                    +r4*(beta2/(K*(a+b)))*(b*theta*r2+epsilon*(varepsilon*b+a*r3))/(r1*r2*r3)

            plottato = 1;
        end
    end
    
    if (i>60/step) % week after Easter and ramadan

        
        SD=0.01;
        c=0.05;
        FM=0.20;
        HW=0.1;
        if plottato1 == 0
            r1=epsilon +theta;
            r2=rho + varepsilon +y;
            r3=e+alpha1+w;
            r4=(1-SD)*(1-(c)*FM)*(1-HW);
            R0_secondmisure=(r4*beta1*(varepsilon*epsilon +theta*r2)/r1*r2*r3)+(r4*beta1*etaa*epsilon/(r1*r2))...
                    +r4*(beta2/(K*(a+b)))*(b*theta*r2+epsilon*(varepsilon*b+a*r3))/(r1*r2*r3)

            plottato1 = 1;
        end
    end
    
     if (i>90/step) % Social distancing:  winning effect of information (getting used to the situation) Screening limited to / focused on symptomatic subjects, face mask %         
       xx=0.00001;
       alpha1=0.07;
        %w=0.7;
        SD=0.050;
        c=0.3;
        FM=0.350;
        HW=0.5;
       %         
        if plottato_two == 0 % Compute the new R0
            r1=epsilon +theta;
            r2=rho + varepsilon +y;
            r3=e+alpha1+w;
            r4=(1-SD)*(1-(c)*FM)*(1-HW);
            R0_thirdmisure=(r4*beta1*(varepsilon*epsilon +theta*r2)/r1*r2*r3)+(r4*beta1*etaa*epsilon/(r1*r2))...
                    +r4*(beta2/(K*(a+b)))*(b*theta*r2+epsilon*(varepsilon*b+a*r3))/(r1*r2*r3)

            plottato_two = 1;
        end
     end
      %        
      if (i>105/step) % Sick of staying home and increased movement of people
%         e=0.85;
         g=0.55;
         alpha2=0.07;
%          w=0.5;
        SD=0.30;
        c=0.65;
        FM=0.350;
        HW=0.3;
%        
%         
        if plottato_three == 0 % Compute the new R0
             r1=epsilon +theta;
             r2=rho + varepsilon +y;
             r3=e+alpha1+w;
             r4=(1-SD)*(1-(c)*FM)*(1-HW);
             R0_fourthmisure=(r4*beta1*(varepsilon*epsilon +theta*r2)/r1*r2*r3)+(r4*beta1*etaa*epsilon/(r1*r2))...
                    +r4*(beta2/(K*(a+b)))*(b*theta*r2+epsilon*(varepsilon*b+a*r3))/(r1*r2*r3)

             plottato_three = 1;
        end
    end
      if (i>120/step) % only schools remain closed unrest in capital city(Due to death of famous musician) riots!
           g=0.45;
         alpha2=0.08;
        alpha1=0.04;
%         w=0.5;
       SD=0.150;
       c=0.6;
        FM=0.350;
        HW=0.2;
%         

        if plottato_four == 0 % Compute the new R0
            r1=epsilon +theta;
            r2=rho + varepsilon +y;
            r3=e+alpha1+w;
            r4=(1-SD)*(1-(c)*FM)*(1-HW);

            R0_fifthmisure=(r4*beta1*(varepsilon*epsilon +theta*r2)/r1*r2*r3)+(r4*beta1*etaa*epsilon/(r1*r2))...
                    +r4*(beta2/(K*(a+b)))*(b*theta*r2+epsilon*(varepsilon*b+a*r3))/(r1*r2*r3)

            plottato_four = 1;
        end
     end
    if (i>140/step) % curches partially opened 

        xx=0.001;
        alpha2=0.09;
        g=0.3;

        SD=0.150;
        c=0.65;
        FM=0.350;
        HW=0.25;
                 
        if plottato_five == 0 % Compute the new R0
            r1=epsilon +theta;
            r2=rho + varepsilon +y;
            r3=e+alpha1+w;
            r4=(1-SD)*(1-(c)*FM)*(1-HW);
            R0_sixithmisure=(r4*beta1*(varepsilon*epsilon +theta*r2)/r1*r2*r3)+(r4*beta1*etaa*epsilon/(r1*r2))...
                    +r4*(beta2/(K*(a+b)))*(b*theta*r2+epsilon*(varepsilon*b+a*r3))/(r1*r2*r3)

            plottato_five = 1;
        end
    end
    if (i>160/step) % month dedicated to mass testing
        xx=0.035; 
        g=0.7;
        alpha2=0.08;
        alpha1=0.04;
        SD=0.010;
        c=0.8;
        FM=0.30;
        HW=0.3;
               
        if plottato_six == 0 % Compute the new R0
            r1=epsilon +theta;
            r2=rho + varepsilon +y;
            r3=e+alpha1+w;
            r4=(1-SD)*(1-(c)*FM)*(1-HW);
            R0_seventhmisure=(r4*beta1*(varepsilon*epsilon +theta*r2)/r1*r2*r3)+(r4*beta1*etaa*epsilon/(r1*r2))...
                    +r4*(beta2/(K*(a+b)))*(b*theta*r2+epsilon*(varepsilon*b+a*r3))/(r1*r2*r3)

            plottato_six = 1;
        end
    end
    if (i>172/step) % month dedicated to mass testing
        xx=0.0;%01;
        g=0.5;
        alpha2=0.05;
        SD=0.250;
        c=0.85;
        FM=0.350;
        HW=0.2;
       %            
        if plottato_seven == 0 % Compute the new R0
            r1=epsilon +theta;
            r2=rho + varepsilon +y;
            r3=e+alpha1+w;
            r4=(1-SD)*(1-(c)*FM)*(1-HW);
            R0_eighthmisure=(r4*beta1*(varepsilon*epsilon +theta*r2)/r1*r2*r3)+(r4*beta1*etaa*epsilon/(r1*r2))...
                    +r4*(beta2/(K*(a+b)))*(b*theta*r2+epsilon*(varepsilon*b+a*r3))/(r1*r2*r3)

            plottato_seven = 1;
        end
    end
     if (i>184/step) % newyear celebration people move around
        xx=0.001;
        g=0.75;
         alpha2=0.05;
        SD=0.2650;
        c=0.8;
        FM=0.350;
        HW=0.21;
                  
        if plottato_eight == 0 % Compute the new R0
            r1=epsilon +theta;
            r2=rho + varepsilon +y;
            r3=e+alpha1+w;
            r4=(1-SD)*(1-c*FM)*(1-HW);
            R0_ninemisure=(r4*beta1*(varepsilon*epsilon +theta*r2)/r1*r2*r3)+(r4*beta1*etaa*epsilon/(r1*r2))...
                        +r4*(beta2/(K*(a+b)))*(b*theta*r2+epsilon*(varepsilon*b+a*r3))/(r1*r2*r3)

            plottato_eight = 1;
        end
     end
    if (i>208/step) % Broader diagnosis campaign
%     
                 
        SD=0.05;
        c=0.15;
        FM=0.35;
        HW=0.3;
                      

        if plottato_nine == 0 % Compute the new R0
            r1=epsilon +theta;
            r2=rho + varepsilon +y;
            r3=e+alpha1+w;
            r4=(1-SD)*(1-c*FM)*(1-HW);
            R0_tenmisure=(r4*beta1*(varepsilon*epsilon +theta*r2)/r1*r2*r3)+(r4*beta1*etaa*epsilon/(r1*r2))...
                        +r4*(beta2/(K*(a+b)))*(b*theta*r2+epsilon*(varepsilon*b+a*r3))/(r1*r2*r3)

            plottato_nine = 1;
        end
    end
%     % Compute the system evolution
     B=[-r4*beta1*(etaa*x(3)+x(4))./(x(1)+x(2)+x(3)+x(4)+x(5)+x(6)+x(7)+x(8))-(r4*beta2*x(9)./(x(9)+K)) 0  -r4*beta1*etaa*x(1)*(NN-x(3))/NN*NN   -r4*beta1*x(1)*(NN-x(3))/NN*NN 0 0 0 0 0  0;
        (r4*beta2*x(9)./(x(9)+K))+r4*beta1*(etaa*x(3)+x(4))./(x(1)+x(2)+x(3)+x(4)+x(5)+x(6)+x(7)+x(8))   (-(epsilon+theta)*sigma)  r4*beta1*etaa*x(1)*(NN-x(3))/NN*NN   r4*beta1*x(1)*(NN-x(3))/NN*NN 0 0 0 0 0 0;
        0  (epsilon*sigma)  -(rho+ varepsilon+y)  0 0 0 0 0 0  0;
        0 (theta*sigma)  varepsilon   -(w+e+alpha1) 0 0 0 0 0  0;
        0 0   rho e  -(xx+ii) 0 0 0 0  0;
        0 0 0 alpha1  xx  -(g+alpha2)  0   0  0  0;
        0 0 y w  ii  g 0 0  0  0;
        0 0 0 0 0  alpha2  0  0  0  0;
        0 0 a b 0  0 0  0 -phi   0;
        0 (epsilon*sigma + theta*sigma)  -rho-y -e-w-alpha1 0  0 0 0 0 0];
    x=x+B*x*step;


    % Update variables
    
    S(i)=x(1);
    E(i)=x(2);
    Is(i)=x(4);
    Ia(i)=x(3);
    Hc(i)=x(6);
    Hm(i)=x(5);
    R(i)=x(7);
    D(i)=x(8);
    
   Env(i)=x(9);
   real_infected(i)=x(10);
%     
    % Update Case Fatality Rate
    
    M(i)=D(i)/(S(1)-S(i));
   P(i)=D(i)./(E(1)+Is(1)+Ia(1)+Hm(1)+Hc(1)-Hm(i)-Hc(i)-Ia(i)-Is(i)-E(i));
    
end

%%%%%%%%%%%%%%%%%%%%%%%%%%%%%%%%%%%%%%%%
% FINAL VALUES
%%%%%%%%%%%%%%%%%%%%%%%%%%%%%%%%%%%%%%%%

% Variables
Sbar=S(length(t));
Ebar=E(length(t));
Isbar=Is(length(t));
Iabar=Ia(length(t));
Hcbar=Hc(length(t));
Hmbar=Hm(length(t));
Rbar=R(length(t));
Dbar=D(length(t));
Envbar=Env(length(t));

% Case fatality rate
Mbar=M(length(t));
Pbar=P(length(t));

% Case fatality rate from formulas
Mbar1=D(1)/(S(1)-Sbar);
Pbar1=D(1)/(E(1)+Is(1)+Ia(1));

%%%-%%%%%%%%%%%%%%%%%%%%%%%%%%%%%%%%%%%%%
% FIGURES
%%%%%%%%%%%%%%%%%%%%%%%%%%%%%%%%%%%%%%%%

plot(t,Is,'r--',t,Ia,'r','LineWidth', 2)
hold on
%'g',t,Ia,'m',,t,Hm,'k'%t,Eq,'b',t,Enq,'c',,t,Env,'i'
%hold on
%plot(t,Is,'m',t,Ia,'g',t,D,'k',t,Hc,'r','LineWidth', 2)


xlim([t(1) t(end)])
ylim([0 0.05e-1])
title('cummulative and daily incidence for Urban Population of Ethiopia')
legend({'30% hand wash 5% Social distancing and 15% wear 35% efficient facemask'})

% Ethiopia population


population=23866440;
% Data 13 March - 07 Oct (210 days):
% Total Cases
CaseTotal = [1 1 4 5 6 6 7 9 9 11 11 12 12 12 16 16 21 23 26 29  29 35 38 43 44 52 55 56 65 69 71 74 82 85 92 96 105 108 111 114 116 116 117 122 123 124 126 130 131 133 133 135 140 145 162 191 194 210 239 250 261 263 272 287 306 317 352 365 389 399 433 494 582 655 701 731 831 968 1063 1172 1257 1344 1486 1636 1805 1934 2020 2146 2336 2506 2653 2898 3166 3345 3521 3630 3759 3954 4070 4469 4532 4663 4848  5034 5175 5425 5570 5689 5846 6046 6125 6163 6217 6386 6564 6666 6774 6973 7120 7402 7560 7766 7969 8181 8475 8803 9147 9503 10207 10511 11072 11524 11933 12693 13248 13968 14547 15200 15810 16615 17530 17999 18706 19289 19877 20336 20900 21452 22253 22818 23591 24175 25118 26204 27242 28894 29876 31336 32722 34058 35836 37665 39033 40671 42143 43688 45221 46407 48140 49654 51122 52131 53304 54409 55213 56516 57466 58672 59648 60784 61700 62578 63367 63888 64301 64786 65486 66224 66913 67515 68131 68820 69709 70422 71083 71687 72173 72700 73332 73944 74584 75368 76098 76988 77860 78819 79437 80003  ]/population;
% Deaths
Deaths = [0 0 0 0 0 0 0 0 0 0 0 0 0 0 0 0 0 0 0 0 0 0 0 2 2 2 2 2 3 3 3 3 3 3 3 3 3 3 3 3 3 3 3 3 3 3 3 3 3 3 3 3 3 4 4 4 4 5 5 5 5 5 5 5 5 5 5 5 5 5 5 5 5 5 6 6 7 8 8 11 12 14 17 18 19 20 27 27 32 35 40 47 55 57 60 61 63 65 72 72 74 75 75 78 81 89 94 98  103 103 107 109 114 116 118 119 120 120 120 124 127 128 139 146 148 150 163 167 170 173 180 188 197 200 209 223 228 239 250 260 271  282 310 336 343 356 365 380 390 407 420 440 463 479 492 509 528 544 572 600 620 637 662 678 692 709 725 745 758 770 793 809 828 846 856 880 897 918 933 949 966 974 986 996 1013 1022 1035 1045 1060 1072 1089 1096 1108 1127 1141 1148 1155 1165 1170 1177 1191 1198 1205 1208 1214 1222 1230 1238  ]/population;
% Recovered
Recovered = [0 0 0 0 0 0 0 0 0 0 0 0 0 0 0 1 1 4 2 2 3 3 4 4 4 4 4 4 4 10 10 14 14 15 15 15 16 16 16 16 21 21 25 29 41 50 50 58 59 66 69 75 75  91 93 93 95 97 99 105 106 108 108 112 113 113 116 120 122 123 128 151 152 159 167 181 191 197 208 209 217 231 246 250 262 281 344 361 379 401 434 451 495 545 620 738 849 934 1027 1122 1213 1297 1412 1486 1544 1688 2015 2132 2430 2430 2551 2669 2883 3018 3134 3199 3301 3440 3913 4152 4306 4556 4612 4717 4768 4814 4900 4941 5137 5290 5448 5506 5645 5785 5966 6216 6386 6556 6726 6804 6991 7236 7642 7972 8281 8639 9068 9456 9748 10247 10452 10737 11075 11469 11701 12078 12400 12565 12979 13349 13577 13954 14521 15036 15303 15837 16352 16870 17456 18157 18423 19035 19528  19944 20324 20653 20817 21348 21830 22718 23095 23681 24065 24534 25024 25374 26029 26706 27126 27679 27980 28355 28675 29032 29294 29502 29904 30070 30404 30794 30993 31245 31471 31718 32366 33101 34057 35001  ]/population ;
% Currently Positive
Activecase = [ 1 1 4 5 6 6 7 9 9 11 11 12 12 12 16 15 20 19 24 27 26 32 34 37 38 46 49 50 58 56 58 57 65 67 74 78 86 89 92 95 92 92 89 90 79 71 73 69 69 64 61 57 62 50 65 94 95 108 135 140 150 150 159 170 188 199 231 240 262 271 300 338 425 489 526 542 631 761 847  952 1026 1097 1219 1366 1522 1631 1647 1756 1923 2068 2177 2398 2614 2741 2839 2829 2845 2953 2969 3273 3243 3289 3359 3468 3548 3646 3459 3457 3311 3511  3465 3383 3218 3250 3310 3346 3351 3411 3085  3124 3125 3080 3216 3316 3557 3837 4082 4393 4898 5046 5442 5828 6089 6706 7071 7527 7931 8403 8832 9549 10266 10479 10752 10979 11251 11339 11465 11614 12113 12162 12717 12996 13578 14254 15047 16305 16946 18225 19169 20107 21637 23072 23848 24955 26146 27140 28142 28790 29924 30725 31904 32285 32946 33617 34031 34981 35750 36404 36883 37115 37637 37921 38314 38356 38262 38388 38420 38471 38725 38762 39060 39367 39924 40261 40646 41035 41112 41463 41756 41971 42398 42923 43420 44060 44278 44494 44148 43762  ]/population;
%  ICU
Critical = [0 0 0 0 0 0 0 0 0 0 0 0 0 0 0 0 1 1 1 2 2 2 2 1  1 2 2 1 0 0 0 0 0 1 1 1 1 1 0 0 0 0 0 0 0 0 0 0 0 0 0 0 0 0 1 1 0 0 0 0 0 0 0 0 0 0 0 0 0 0 0 0 1 1 1 1 4 5 4 4 8 6 16 18 27 32 32 32 33 32 38 39 30 29 32 30 27 32 30 32 38 38 38 30 27 30 30 30 30 30 31 29 28 28 28 28 31 31 29 30 31 31 33 34 36 37 36 35 39 39 39 38 65 68 66 65 66  68 68 134 138 68 153 145 187 185 170 174 167 163 164 190 178 193 195 199 217 213 216 255 248 248 251 291 275 290 327 330 357 329 344 350 306 303 306 315 326 308 309 307 319 330 347 345 342 344 280 270 300 289 294 290 301 251 269 267 273 272 249 247 271 269 255 296 278 285 292 282 ]/population ;
 Asymptomatic= [1 1 3 4 5 5 6 7 7 9 9 10 10 10 13 13 17 18 21 23 23  28 30 34 35 42 44 45 52 55 57 59  66 68 74 77 84 86 89 91 93 93 94 98 98 99 101 104 105 106 106 108 112 116 130 153 155 168 191 200 209 210 218 230 245 254 282 292 311 319 346 395 466 524 561 585 665 774 850 938 1006 1075 1189 1309 1444 1547 1616 1717 1869 2005 2122 2318 2533 2676 2817 2904 3007 3163 3256 3575 3626 3730 3878 4027 4140 4340 4456 4551 4677  4837 4900 4930 4974 5109 5251  5333 5419 5578 5696 5922 6048 6213 6375 6545 6780 7042 7318 7602 8166 8409 8858 9219 9546 10154 10598 11174 11638 12160 12648 13292 14024 9890 10069 10292 10511 10596 10730 10868 11349 11399 11925 12166 12730 13358 14109 15301 15893 17111 18005 18859 20320 21683 22417 23431 24577 25508 26424 27037 28089 28876 29982 30338 31008 31648 32039 32933 33653 34291 34745 34968 35452 35711 36069 36110 36024 36142 36233 36291 36504 36549 36828 37123 37642 38010 38358 38730 38797 39131 39432 39638 40021 40521 41007 41576 41800 41999 41663 41306 ]/population; 
Symptomatic=[0 0 1 1 1 1 1 2 2 2 2 2 2 2 3 3 4 5 5 6 6 7 8 9 9 10 11 11 13 14 14 15 16 17 18 19 21 22 22 23 23 23 23 24 25 25 25 26 26 27 27 27 28 29 32 38 39 42 48 50 52 53 54 57 61 63 70 73 78 80 87 99 116 131 140 146 166 194 213 234 251 269 297 327 361 387 404 429 467 501 531 580 633 669 704 726 752 791 814 894 906 933 970 1007 1035 1085 1114 1138 1169 1209 1225 1233 1243 1277 1313 1333 1355 1395 1424 1480 1512 1553 1594 1636 1695 1761 1829 1901 2041 2102 2214  2305 2387 2539 2650 2794 2909 3040 3162 3323 3506 521 530 542 553 558 565 572 597 600 628 640 670 703 743 805 836 901 948 993 1069  1141 1180 1233 1294 1343 1391 1423 1478 1520 1578 1597 1632 1666 1686 1733 1771 1805 1829 1840 1866 1880 1898 1901 1896 1902 1907 1910 1921 1924 1938 1954 1981 2001 2019 2038 2042 2060 2075 2086 2106 2133 2158 2188 2200 2210 2193 2174  ]/population ;


%%%%%%%%%%%%%%%%%%%%%%%%%%%%%%%%%%%%%%%%
% PARAMETERS
%%%%%%%%%%%%%%%%%%%%%%%%%%%%%%%%%%%%%%%%

% Simulation horizon: CAN BE MODIFIED AT ONE'S WILL PROVIDED THAT IT IS AT
% LEAST EQUAL TO THE NUMBER OF DAYS FOR WHICH DATA ARE AVAILABLE
Horizon =350;
% Plot yes/no: SET TO 1 IF PDF FIGURES MUST BE GENERATED, 0 OTHERWISE
plotPDF = 0;
% Time-step for Euler discretisation of the continuous-time system
step=0.01;
 % relative infectiousness of individuals in  asymptomatic infected  Ia
  etaa=0.8;
 % rate of disease transmission directly from human
    beta1=0.807;
    % rate of disease transmission directly from environment
    beta2=0.4;
    %  rate of becoming SYMPTOMATIC
    theta=0.13;
    %incubation rate to Exposed
    sigma=0.2;
    %rate of individuals in Asymptomatic infectious developing Symptoms and
    %moving to I_{s}
    varepsilon=0.06;
    %  rate of becoming ASYMPTOMATIC
    epsilon=0.87;
    % rate of detection of symptomatic infectious to isolation or hospital mild( I_{s} to H_{m})
    e=0.6;
    % rate of detection of asymptomatic infectious to isolation or hospital mild( I_{a} to H_{m})
    rho=0.001;
    % Worsening rate:  symptomatic infected develop life-threatening I_{s} to H_{c}
    alpha1= 0.06;
    % rate of those in isolation or H_{m} going to Critical develop life
    % threatening 
    xx=0.028;
    % Mortality rate for infected with life-threatening symptoms
    alpha2=0.065;
   % alpha2=0.00000001;

    % Recovery rate for detected asymptomatic infected
    y=0.7;
    % Recovery rate for  symptomatic infected
    w=0.6;
    % Recovery rate for individuals in H_{m}
    ii=0.6;
    % Recovery rate for life-threatened symptomatic infected H_{c}
    g=0.4;
    %natural death rate
    mu= 0.0064; 
    %natural birthrate
    pi=0.03;
    %%for the environment

    %Shedding rate from the asymptomatic Infectious class
    a=0.4315;
    %Shedding rate from  exposed
    b=0.61;
    %Virus decays from the environment
    phi=0.25;
    % non infected environment
    K=1;
    %efficiency or percentage of people wearing face mask
    c=0.1;

%social distancing
SD=0.0;
%face mask
FM=0.0;
%handwashing
HW=0.0;
%%%%%%%%%%%%%%%%%%%%%%%%%%%%%%%%%%%%%%%%
% DEFINITIONS
%%%%%%%%%%%%%%%%%%%%%%%%%%%%%%%%%%%%%%%%

% Parameters
r1 =epsilon +theta;
r2 = rho + varepsilon +y;
r3 =e+alpha1+w;
r4=(1-SD)*(1-c*FM)*(1-HW);
% Initial R0
R0_iniziale=(r4*beta1*(varepsilon*epsilon +theta*r2)/r1*r2*r3)+(r4*beta1*etaa*epsilon/(r1*r2))...
                    +r4*(beta2/(K*(a+b)))*(b*theta*r2+epsilon*(varepsilon*b+a*r3))/(r1*r2*r3)

% Time horizon
t=1:step:Horizon;

% Vectors for time evolution of variables
S=zeros(1,length(t));
E=zeros(1,length(t));
Is=zeros(1,length(t));
Ia=zeros(1,length(t));
Hc=zeros(1,length(t));
Hm=zeros(1,length(t));
R=zeros(1,length(t)); % DIAGNOSED recovered only!
D=zeros(1,length(t));
Env=zeros(1,length(t));

real_infected=zeros(1,length(t));
NN=zeros(1,length(t));
% Vectors for time evolution of actual/perceived Case Fatality Rate
M=zeros(1,length(t));
P=zeros(1,length(t));

%%%%%%%%%%%%%%%%%%%%%%%%%%%%%%%%%%%%%%%%
% INITIAL CONDITIONS
%%%%%%%%%%%%%%%%%%%%%%%%%%%%%%%%%%%%%%%%

E(1)=2/population;
Is(1)=1/population;
Ia(1)=1/population;
Hc(1)=0.00;
Hm(1)=0.00;
R(1)=0.00;
D(1)=0.00;
S(1)=1-E(1)-Is(1)-Ia(1)-Hc(1)-Hm(1)-R(1);

Env(1) = 0.00; % DIAGNOSED contaminated environment
real_infected(1)=Ia(1)+Is(1)+Hm(1)+Hc(1); % Actual currently infected
NN=S(1)+E(1)+Ia(1)+Is(1)+Hm(1)+Hc(1);
M(1)=0;
P(1)=0;

% Whole state vector
x=[S(1);E(1);Ia(1);Is(1);Hm(1);Hc(1);R(1);D(1);Env(1);real_infected(1)];
%%%%%%%%%%%%%%%%%%%%%%%%%%%%%%%%%%%%%%%%
% SIMULATION
%%%%%%%%%%%%%%%%%%%%%%%%%%%%%%%%%%%%%%%%

% "Control" binary variables to compute the new R0 every time a policy has
% changed the parameters
plottato = 0;
plottato1 = 0;
plottato_two = 0;
plottato_three = 0;
plottato_four = 0;
plottato_five = 0;
plottato_six = 0;
plottato_seven = 0;
plottato_eight = 0;
plottato_nine = 0;
plottato_ten = 0;
plottato_eleven = 0;

for i=2:length(t)
    
    if (i>2/step) % first case identified     Basic social distancing (awareness about handwashing , schools closed)  
        
        SD=0.3;
        c=0.005;
        FM=0.2;
        HW=0.2;
        if plottato == 0 % Compute the new R0
           r1= epsilon +theta;
            r2= rho + varepsilon +y;
            r3= e+alpha1+w;
            r4=(1-SD)*(1-(c)*FM)*(1-HW);
            R0_primemisure=(r4*beta1*(varepsilon*epsilon +theta*r2)/r1*r2*r3)+(r4*beta1*etaa*epsilon/(r1*r2))...
                    +r4*(beta2/(K*(a+b)))*(b*theta*r2+epsilon*(varepsilon*b+a*r3))/(r1*r2*r3)

            plottato = 1;
        end
    end
    
    if (i>60/step) % week after Easter and ramadan

        
        SD=0.01;
        c=0.05;
        FM=0.20;
        HW=0.1;
        if plottato1 == 0
            r1=epsilon +theta;
            r2=rho + varepsilon +y;
            r3=e+alpha1+w;
            r4=(1-SD)*(1-(c)*FM)*(1-HW);
            R0_secondmisure=(r4*beta1*(varepsilon*epsilon +theta*r2)/r1*r2*r3)+(r4*beta1*etaa*epsilon/(r1*r2))...
                    +r4*(beta2/(K*(a+b)))*(b*theta*r2+epsilon*(varepsilon*b+a*r3))/(r1*r2*r3)

            plottato1 = 1;
        end
    end
    
     if (i>90/step) % Social distancing:  winning effect of information (getting used to the situation) Screening limited to / focused on symptomatic subjects, face mask %         
       xx=0.00001;
       alpha1=0.07;
        %w=0.7;
        SD=0.050;
        c=0.3;
        FM=0.350;
        HW=0.5;
       %         
        if plottato_two == 0 % Compute the new R0
            r1=epsilon +theta;
            r2=rho + varepsilon +y;
            r3=e+alpha1+w;
            r4=(1-SD)*(1-(c)*FM)*(1-HW);
            R0_thirdmisure=(r4*beta1*(varepsilon*epsilon +theta*r2)/r1*r2*r3)+(r4*beta1*etaa*epsilon/(r1*r2))...
                    +r4*(beta2/(K*(a+b)))*(b*theta*r2+epsilon*(varepsilon*b+a*r3))/(r1*r2*r3)

            plottato_two = 1;
        end
     end
      %        
      if (i>105/step) % Sick of staying home and increased movement of people
%         e=0.85;
         g=0.55;
         alpha2=0.07;
%          w=0.5;
        SD=0.30;
        c=0.65;
        FM=0.350;
        HW=0.3;
%        
%         
        if plottato_three == 0 % Compute the new R0
             r1=epsilon +theta;
             r2=rho + varepsilon +y;
             r3=e+alpha1+w;
             r4=(1-SD)*(1-(c)*FM)*(1-HW);
             R0_fourthmisure=(r4*beta1*(varepsilon*epsilon +theta*r2)/r1*r2*r3)+(r4*beta1*etaa*epsilon/(r1*r2))...
                    +r4*(beta2/(K*(a+b)))*(b*theta*r2+epsilon*(varepsilon*b+a*r3))/(r1*r2*r3)

             plottato_three = 1;
        end
    end
      if (i>120/step) % only schools remain closed unrest in capital city(Due to death of famous musician) riots!
           g=0.45;
         alpha2=0.08;
        alpha1=0.04;
%         w=0.5;
       SD=0.150;
       c=0.6;
        FM=0.350;
        HW=0.2;
%         

        if plottato_four == 0 % Compute the new R0
            r1=epsilon +theta;
            r2=rho + varepsilon +y;
            r3=e+alpha1+w;
            r4=(1-SD)*(1-(c)*FM)*(1-HW);

            R0_fifthmisure=(r4*beta1*(varepsilon*epsilon +theta*r2)/r1*r2*r3)+(r4*beta1*etaa*epsilon/(r1*r2))...
                    +r4*(beta2/(K*(a+b)))*(b*theta*r2+epsilon*(varepsilon*b+a*r3))/(r1*r2*r3)

            plottato_four = 1;
        end
     end
    if (i>140/step) % curches partially opened 

        xx=0.001;
        alpha2=0.09;
        g=0.3;

        SD=0.150;
        c=0.65;
        FM=0.350;
        HW=0.25;
                 
        if plottato_five == 0 % Compute the new R0
            r1=epsilon +theta;
            r2=rho + varepsilon +y;
            r3=e+alpha1+w;
            r4=(1-SD)*(1-(c)*FM)*(1-HW);
            R0_sixithmisure=(r4*beta1*(varepsilon*epsilon +theta*r2)/r1*r2*r3)+(r4*beta1*etaa*epsilon/(r1*r2))...
                    +r4*(beta2/(K*(a+b)))*(b*theta*r2+epsilon*(varepsilon*b+a*r3))/(r1*r2*r3)

            plottato_five = 1;
        end
    end
    if (i>160/step) % month dedicated to mass testing
        xx=0.035; 
        g=0.7;
        alpha2=0.08;
        alpha1=0.04;
        SD=0.010;
        c=0.8;
        FM=0.30;
        HW=0.3;
               
        if plottato_six == 0 % Compute the new R0
            r1=epsilon +theta;
            r2=rho + varepsilon +y;
            r3=e+alpha1+w;
            r4=(1-SD)*(1-(c)*FM)*(1-HW);
            R0_seventhmisure=(r4*beta1*(varepsilon*epsilon +theta*r2)/r1*r2*r3)+(r4*beta1*etaa*epsilon/(r1*r2))...
                    +r4*(beta2/(K*(a+b)))*(b*theta*r2+epsilon*(varepsilon*b+a*r3))/(r1*r2*r3)

            plottato_six = 1;
        end
    end
    if (i>172/step) % month dedicated to mass testing
        xx=0.0;%01;
        g=0.5;
        alpha2=0.05;
        SD=0.250;
        c=0.85;
        FM=0.350;
        HW=0.2;
       %            
        if plottato_seven == 0 % Compute the new R0
            r1=epsilon +theta;
            r2=rho + varepsilon +y;
            r3=e+alpha1+w;
            r4=(1-SD)*(1-(c)*FM)*(1-HW);
            R0_eighthmisure=(r4*beta1*(varepsilon*epsilon +theta*r2)/r1*r2*r3)+(r4*beta1*etaa*epsilon/(r1*r2))...
                    +r4*(beta2/(K*(a+b)))*(b*theta*r2+epsilon*(varepsilon*b+a*r3))/(r1*r2*r3)

            plottato_seven = 1;
        end
    end
     if (i>184/step) % newyear celebration people move around
        xx=0.001;
        g=0.75;
         alpha2=0.05;
        SD=0.2650;
        c=0.8;
        FM=0.350;
        HW=0.21;
                  

        if plottato_eight == 0 % Compute the new R0
            r1=epsilon +theta;
            r2=rho + varepsilon +y;
            r3=e+alpha1+w;
            r4=(1-SD)*(1-c*FM)*(1-HW);
            R0_ninemisure=(r4*beta1*(varepsilon*epsilon +theta*r2)/r1*r2*r3)+(r4*beta1*etaa*epsilon/(r1*r2))...
                        +r4*(beta2/(K*(a+b)))*(b*theta*r2+epsilon*(varepsilon*b+a*r3))/(r1*r2*r3)

            plottato_eight = 1;
        end
     end
    if (i>208/step) % Broader diagnosis campaign
%   
                        
       SD=0.1;
        c=0.15;
        FM=0.35;
        HW=0.3;
                
        if plottato_nine == 0 % Compute the new R0
            r1=epsilon +theta;
            r2=rho + varepsilon +y;
            r3=e+alpha1+w;
            r4=(1-SD)*(1-c*FM)*(1-HW);
            R0_tenmisure=(r4*beta1*(varepsilon*epsilon +theta*r2)/r1*r2*r3)+(r4*beta1*etaa*epsilon/(r1*r2))...
                        +r4*(beta2/(K*(a+b)))*(b*theta*r2+epsilon*(varepsilon*b+a*r3))/(r1*r2*r3)

            plottato_nine = 1;
        end
    end
%     % Compute the system evolution
     B=[-r4*beta1*(etaa*x(3)+x(4))./(x(1)+x(2)+x(3)+x(4)+x(5)+x(6)+x(7)+x(8))-(r4*beta2*x(9)./(x(9)+K)) 0  -r4*beta1*etaa*x(1)*(NN-x(3))/NN*NN   -r4*beta1*x(1)*(NN-x(3))/NN*NN 0 0 0 0 0  0;
        (r4*beta2*x(9)./(x(9)+K))+r4*beta1*(etaa*x(3)+x(4))./(x(1)+x(2)+x(3)+x(4)+x(5)+x(6)+x(7)+x(8))   (-(epsilon+theta)*sigma)  r4*beta1*etaa*x(1)*(NN-x(3))/NN*NN   r4*beta1*x(1)*(NN-x(3))/NN*NN 0 0 0 0 0 0;
        0  (epsilon*sigma)  -(rho+ varepsilon+y)  0 0 0 0 0 0  0;
        0 (theta*sigma)  varepsilon   -(w+e+alpha1) 0 0 0 0 0  0;
        0 0   rho e  -(xx+ii) 0 0 0 0  0;
        0 0 0 alpha1  xx  -(g+alpha2)  0   0  0  0;
        0 0 y w ii  g 0 0  0  0;
        0 0 0 0 0  alpha2  0  0  0  0;
        0 0 a b 0  0 0  0 -phi   0;
        0 (epsilon*sigma + theta*sigma)  -rho-y -e-w-alpha1 0  0 0 0 0 0];
    x=x+B*x*step;


    % Update variables
    
    S(i)=x(1);
    E(i)=x(2);
    Is(i)=x(4);
    Ia(i)=x(3);
    Hc(i)=x(6);
    Hm(i)=x(5);
    R(i)=x(7);
    D(i)=x(8);
    
   Env(i)=x(9);
   real_infected(i)=x(10);
%     
    % Update Case Fatality Rate
    
    M(i)=D(i)/(S(1)-S(i));
   P(i)=D(i)./(E(1)+Is(1)+Ia(1)+Hm(1)+Hc(1)-Hm(i)-Hc(i)-Ia(i)-Is(i)-E(i));
    
end

%%%%%%%%%%%%%%%%%%%%%%%%%%%%%%%%%%%%%%%%
% FINAL VALUES
%%%%%%%%%%%%%%%%%%%%%%%%%%%%%%%%%%%%%%%%

% Variables
Sbar=S(length(t));
Ebar=E(length(t));
Isbar=Is(length(t));
Iabar=Ia(length(t));
Hcbar=Hc(length(t));
Hmbar=Hm(length(t));
Rbar=R(length(t));
Dbar=D(length(t));
Envbar=Env(length(t));

% Case fatality rate
Mbar=M(length(t));
Pbar=P(length(t));

% Case fatality rate from formulas
Mbar1=D(1)/(S(1)-Sbar);
Pbar1=D(1)/(E(1)+Is(1)+Ia(1));

%%%-%%%%%%%%%%%%%%%%%%%%%%%%%%%%%%%%%%%%%
% FIGURES
%%%%%%%%%%%%%%%%%%%%%%%%%%%%%%%%%%%%%%%%

plot(t,Is,'k--',t,Ia,'k','LineWidth', 2)%t,Hm,'k',t,Hc,'r',t,D,'c',
hold on
%plot(t,Is,'m',t,Ia,'g',t,D,'k',t,Hc,'r','LineWidth', 2

xlim([t(1) t(end)])
ylim([0 0.05e-1])
legend({'30% hand wash 10% Social distancing and 15% wear 35% efficient facemask'})
% 

%%%%%%%%%%%%%%%%%%%%%%%%%%%%%%%%%%%%%%%%
% DATA
%%%%%%%%%%%%%%%%%%%%%%%%%%%%%%%%%%%%%%%%


% Ethiopia population

population=23866440;
% Data 13 March -07 Oct  (210 days):
% Total Cases
CaseTotal = [1 1 4 5 6 6 7 9 9 11 11 12 12 12 16 16 21 23 26 29  29 35 38 43 44 52 55 56 65 69 71 74 82 85 92 96 105 108 111 114 116 116 117 122 123 124 126 130 131 133 133 135 140 145 162 191 194 210 239 250 261 263 272 287 306 317 352 365 389 399 433 494 582 655 701 731 831 968 1063 1172 1257 1344 1486 1636 1805 1934 2020 2146 2336 2506 2653 2898 3166 3345 3521 3630 3759 3954 4070 4469 4532 4663 4848  5034 5175 5425 5570 5689 5846 6046 6125 6163 6217 6386 6564 6666 6774 6973 7120 7402 7560 7766 7969 8181 8475 8803 9147 9503 10207 10511 11072 11524 11933 12693 13248 13968 14547 15200 15810 16615 17530 17999 18706 19289 19877 20336 20900 21452 22253 22818 23591 24175 25118 26204 27242 28894 29876 31336 32722 34058 35836 37665 39033 40671 42143 43688 45221 46407 48140 49654 51122 52131 53304 54409 55213 56516 57466 58672 59648 60784 61700 62578 63367 63888 64301 64786 65486 66224 66913 67515 68131 68820 69709 70422 71083 71687 72173 72700 73332 73944 74584 75368 76098 76988 77860 78819 79437 80003  ]/population;
% Deaths
Deaths = [0 0 0 0 0 0 0 0 0 0 0 0 0 0 0 0 0 0 0 0 0 0 0 2 2 2 2 2 3 3 3 3 3 3 3 3 3 3 3 3 3 3 3 3 3 3 3 3 3 3 3 3 3 4 4 4 4 5 5 5 5 5 5 5 5 5 5 5 5 5 5 5 5 5 6 6 7 8 8 11 12 14 17 18 19 20 27 27 32 35 40 47 55 57 60 61 63 65 72 72 74 75 75 78 81 89 94 98  103 103 107 109 114 116 118 119 120 120 120 124 127 128 139 146 148 150 163 167 170 173 180 188 197 200 209 223 228 239 250 260 271  282 310 336 343 356 365 380 390 407 420 440 463 479 492 509 528 544 572 600 620 637 662 678 692 709 725 745 758 770 793 809 828 846 856 880 897 918 933 949 966 974 986 996 1013 1022 1035 1045 1060 1072 1089 1096 1108 1127 1141 1148 1155 1165 1170 1177 1191 1198 1205 1208 1214 1222 1230 1238  ]/population;
% Recovered
Recovered = [0 0 0 0 0 0 0 0 0 0 0 0 0 0 0 1 1 4 2 2 3 3 4 4 4 4 4 4 4 10 10 14 14 15 15 15 16 16 16 16 21 21 25 29 41 50 50 58 59 66 69 75 75  91 93 93 95 97 99 105 106 108 108 112 113 113 116 120 122 123 128 151 152 159 167 181 191 197 208 209 217 231 246 250 262 281 344 361 379 401 434 451 495 545 620 738 849 934 1027 1122 1213 1297 1412 1486 1544 1688 2015 2132 2430 2430 2551 2669 2883 3018 3134 3199 3301 3440 3913 4152 4306 4556 4612 4717 4768 4814 4900 4941 5137 5290 5448 5506 5645 5785 5966 6216 6386 6556 6726 6804 6991 7236 7642 7972 8281 8639 9068 9456 9748 10247 10452 10737 11075 11469 11701 12078 12400 12565 12979 13349 13577 13954 14521 15036 15303 15837 16352 16870 17456 18157 18423 19035 19528  19944 20324 20653 20817 21348 21830 22718 23095 23681 24065 24534 25024 25374 26029 26706 27126 27679 27980 28355 28675 29032 29294 29502 29904 30070 30404 30794 30993 31245 31471 31718 32366 33101 34057 35001  ]/population ;
% Currently Positive
Activecase = [ 1 1 4 5 6 6 7 9 9 11 11 12 12 12 16 15 20 19 24 27 26 32 34 37 38 46 49 50 58 56 58 57 65 67 74 78 86 89 92 95 92 92 89 90 79 71 73 69 69 64 61 57 62 50 65 94 95 108 135 140 150 150 159 170 188 199 231 240 262 271 300 338 425 489 526 542 631 761 847  952 1026 1097 1219 1366 1522 1631 1647 1756 1923 2068 2177 2398 2614 2741 2839 2829 2845 2953 2969 3273 3243 3289 3359 3468 3548 3646 3459 3457 3311 3511  3465 3383 3218 3250 3310 3346 3351 3411 3085  3124 3125 3080 3216 3316 3557 3837 4082 4393 4898 5046 5442 5828 6089 6706 7071 7527 7931 8403 8832 9549 10266 10479 10752 10979 11251 11339 11465 11614 12113 12162 12717 12996 13578 14254 15047 16305 16946 18225 19169 20107 21637 23072 23848 24955 26146 27140 28142 28790 29924 30725 31904 32285 32946 33617 34031 34981 35750 36404 36883 37115 37637 37921 38314 38356 38262 38388 38420 38471 38725 38762 39060 39367 39924 40261 40646 41035 41112 41463 41756 41971 42398 42923 43420 44060 44278 44494 44148 43762  ]/population;
%  ICU
Critical = [0 0 0 0 0 0 0 0 0 0 0 0 0 0 0 0 1 1 1 2 2 2 2 1  1 2 2 1 0 0 0 0 0 1 1 1 1 1 0 0 0 0 0 0 0 0 0 0 0 0 0 0 0 0 1 1 0 0 0 0 0 0 0 0 0 0 0 0 0 0 0 0 1 1 1 1 4 5 4 4 8 6 16 18 27 32 32 32 33 32 38 39 30 29 32 30 27 32 30 32 38 38 38 30 27 30 30 30 30 30 31 29 28 28 28 28 31 31 29 30 31 31 33 34 36 37 36 35 39 39 39 38 65 68 66 65 66  68 68 134 138 68 153 145 187 185 170 174 167 163 164 190 178 193 195 199 217 213 216 255 248 248 251 291 275 290 327 330 357 329 344 350 306 303 306 315 326 308 309 307 319 330 347 345 342 344 280 270 300 289 294 290 301 251 269 267 273 272 249 247 271 269 255 296 278 285 292 282 ]/population ;
 Asymptomatic= [1 1 3 4 5 5 6 7 7 9 9 10 10 10 13 13 17 18 21 23 23  28 30 34 35 42 44 45 52 55 57 59  66 68 74 77 84 86 89 91 93 93 94 98 98 99 101 104 105 106 106 108 112 116 130 153 155 168 191 200 209 210 218 230 245 254 282 292 311 319 346 395 466 524 561 585 665 774 850 938 1006 1075 1189 1309 1444 1547 1616 1717 1869 2005 2122 2318 2533 2676 2817 2904 3007 3163 3256 3575 3626 3730 3878 4027 4140 4340 4456 4551 4677  4837 4900 4930 4974 5109 5251  5333 5419 5578 5696 5922 6048 6213 6375 6545 6780 7042 7318 7602 8166 8409 8858 9219 9546 10154 10598 11174 11638 12160 12648 13292 14024 9890 10069 10292 10511 10596 10730 10868 11349 11399 11925 12166 12730 13358 14109 15301 15893 17111 18005 18859 20320 21683 22417 23431 24577 25508 26424 27037 28089 28876 29982 30338 31008 31648 32039 32933 33653 34291 34745 34968 35452 35711 36069 36110 36024 36142 36233 36291 36504 36549 36828 37123 37642 38010 38358 38730 38797 39131 39432 39638 40021 40521 41007 41576 41800 41999 41663 41306 ]/population; 
Symptomatic=[0 0 1 1 1 1 1 2 2 2 2 2 2 2 3 3 4 5 5 6 6 7 8 9 9 10 11 11 13 14 14 15 16 17 18 19 21 22 22 23 23 23 23 24 25 25 25 26 26 27 27 27 28 29 32 38 39 42 48 50 52 53 54 57 61 63 70 73 78 80 87 99 116 131 140 146 166 194 213 234 251 269 297 327 361 387 404 429 467 501 531 580 633 669 704 726 752 791 814 894 906 933 970 1007 1035 1085 1114 1138 1169 1209 1225 1233 1243 1277 1313 1333 1355 1395 1424 1480 1512 1553 1594 1636 1695 1761 1829 1901 2041 2102 2214  2305 2387 2539 2650 2794 2909 3040 3162 3323 3506 521 530 542 553 558 565 572 597 600 628 640 670 703 743 805 836 901 948 993 1069  1141 1180 1233 1294 1343 1391 1423 1478 1520 1578 1597 1632 1666 1686 1733 1771 1805 1829 1840 1866 1880 1898 1901 1896 1902 1907 1910 1921 1924 1938 1954 1981 2001 2019 2038 2042 2060 2075 2086 2106 2133 2158 2188 2200 2210 2193 2174  ]/population ;

%%%%%%%%%%%%%%%%%%%%%%%%%%%%%%%%%%%%%%%%
% PARAMETERS
%%%%%%%%%%%%%%%%%%%%%%%%%%%%%%%%%%%%%%%%

% Simulation horizon: CAN BE MODIFIED AT ONE'S WILL PROVIDED THAT IT IS AT
% LEAST EQUAL TO THE NUMBER OF DAYS FOR WHICH DATA ARE AVAILABLE
Horizon =350;
% Plot yes/no: SET TO 1 IF PDF FIGURES MUST BE GENERATED, 0 OTHERWISE
plotPDF = 0;
% Time-step for Euler discretisation of the continuous-time system
step=0.01;
 % relative infectiousness of individuals in  asymptomatic infected  Ia
  etaa=0.8;
 % rate of disease transmission directly from human
    beta1=0.807;
    % rate of disease transmission directly from environment
    beta2=0.4;
    %  rate of becoming SYMPTOMATIC
    theta=0.13;
    %incubation rate to Exposed
    sigma=0.2;
    %rate of individuals in Asymptomatic infectious developing Symptoms and
    %moving to I_{s}
    varepsilon=0.06;
    %  rate of becoming ASYMPTOMATIC
    epsilon=0.87;
    % rate of detection of symptomatic infectious to isolation or hospital mild( I_{s} to H_{m})
    e=0.6;
    % rate of detection of asymptomatic infectious to isolation or hospital mild( I_{a} to H_{m})
    rho=0.001;
    % Worsening rate:  symptomatic infected develop life-threatening I_{s} to H_{c}
    alpha1= 0.06;
    % rate of those in isolation or H_{m} going to Critical develop life
    % threatening 
    xx=0.028;
    % Mortality rate for infected with life-threatening symptoms
    alpha2=0.065;
   

    % Recovery rate for detected asymptomatic infected
    y=0.7;
    % Recovery rate for  symptomatic infected
    w=0.6;
    % Recovery rate for individuals in H_{m}
    ii=0.6;
    % Recovery rate for life-threatened symptomatic infected H_{c}
    g=0.4;
    %natural death rate
    mu= 0.0064; 
    %natural birthrate
    pi=0.03;
    %%for the environment

    %Shedding rate from the asymptomatic Infectious class
    a=0.4315;
    %Shedding rate from  exposed
    b=0.61;
    %Virus decays from the environment
    phi=0.25;
    % non infected environment
    K=1;
    %efficiency or percentage of people wearing face mask
    c=0.1;


%social distancing
SD=0.0;
%face mask
FM=0.0;
%handwashing
HW=0.0;

%%%%%%%%%%%%%%%%%%%%%%%%%%%%%%%%%%%%%%%%
% DEFINITIONS
%%%%%%%%%%%%%%%%%%%%%%%%%%%%%%%%%%%%%%%%

% Parameters
r1 =epsilon +theta;
r2 = rho + varepsilon +y;
r3 =e+alpha1+w;
r4=(1-SD)*(1-c*FM)*(1-HW);
% Initial R0
R0_iniziale=(r4*beta1*(varepsilon*epsilon +theta*r2)/r1*r2*r3)+(r4*beta1*etaa*epsilon/(r1*r2))...
                    +r4*(beta2/(K*(a+b)))*(b*theta*r2+epsilon*(varepsilon*b+a*r3))/(r1*r2*r3)

% Time horizon
t=1:step:Horizon;

% Vectors for time evolution of variables
S=zeros(1,length(t));
E=zeros(1,length(t));
Is=zeros(1,length(t));
Ia=zeros(1,length(t));
Hc=zeros(1,length(t));
Hm=zeros(1,length(t));
R=zeros(1,length(t)); % DIAGNOSED recovered only!
D=zeros(1,length(t));
Env=zeros(1,length(t));

real_infected=zeros(1,length(t));
NN=zeros(1,length(t));
% Vectors for time evolution of actual/perceived Case Fatality Rate
M=zeros(1,length(t));
P=zeros(1,length(t));

%%%%%%%%%%%%%%%%%%%%%%%%%%%%%%%%%%%%%%%%
% INITIAL CONDITIONS
%%%%%%%%%%%%%%%%%%%%%%%%%%%%%%%%%%%%%%%%

E(1)=2/population;
Is(1)=1/population;
Ia(1)=1/population;
Hc(1)=0.00;
Hm(1)=0.00;
R(1)=0.00;
D(1)=0.00;
S(1)=1-E(1)-Is(1)-Ia(1)-Hc(1)-Hm(1)-R(1);

Env(1) = 0.00; % DIAGNOSED contaminated environment
real_infected(1)=Ia(1)+Is(1)+Hm(1)+Hc(1); % Actual currently infected
NN=S(1)+E(1)+Ia(1)+Is(1)+Hm(1)+Hc(1);
M(1)=0;
P(1)=0;

% Whole state vector
x=[S(1);E(1);Ia(1);Is(1);Hm(1);Hc(1);R(1);D(1);Env(1);real_infected(1)];
%%%%%%%%%%%%%%%%%%%%%%%%%%%%%%%%%%%%%%%%
% SIMULATION
%%%%%%%%%%%%%%%%%%%%%%%%%%%%%%%%%%%%%%%%

% "Control" binary variables to compute the new R0 every time a policy has
% changed the parameters
plottato = 0;
plottato1 = 0;
plottato_two = 0;
plottato_three = 0;
plottato_four = 0;
plottato_five = 0;
plottato_six = 0;
plottato_seven = 0;
plottato_eight = 0;
plottato_nine = 0;
plottato_ten = 0;
plottato_eleven = 0;

for i=2:length(t)
    
    if (i>2/step) % first case identified     Basic social distancing (awareness about handwashing , schools closed)  
        
        SD=0.3;
        c=0.005;
        FM=0.2;
        HW=0.2;
        if plottato == 0 % Compute the new R0
           r1= epsilon +theta;
            r2= rho + varepsilon +y;
            r3= e+alpha1+w;
            r4=(1-SD)*(1-(c)*FM)*(1-HW);
            R0_primemisure=(r4*beta1*(varepsilon*epsilon +theta*r2)/r1*r2*r3)+(r4*beta1*etaa*epsilon/(r1*r2))...
                    +r4*(beta2/(K*(a+b)))*(b*theta*r2+epsilon*(varepsilon*b+a*r3))/(r1*r2*r3)

            plottato = 1;
        end
    end
    
    if (i>60/step) % week after Easter and ramadan

        
        SD=0.01;
        c=0.05;
        FM=0.20;
        HW=0.1;
        if plottato1 == 0
            r1=epsilon +theta;
            r2=rho + varepsilon +y;
            r3=e+alpha1+w;
            r4=(1-SD)*(1-(c)*FM)*(1-HW);
            R0_secondmisure=(r4*beta1*(varepsilon*epsilon +theta*r2)/r1*r2*r3)+(r4*beta1*etaa*epsilon/(r1*r2))...
                    +r4*(beta2/(K*(a+b)))*(b*theta*r2+epsilon*(varepsilon*b+a*r3))/(r1*r2*r3)
            plottato1 = 1;
        end
    end
    
     if (i>90/step) % Social distancing:  winning effect of information (getting used to the situation) Screening limited to / focused on symptomatic subjects, face mask %         
       xx=0.00001;
       alpha1=0.07;
        %w=0.7;
        SD=0.050;
        c=0.3;
        FM=0.350;
        HW=0.5;
       %         
        if plottato_two == 0 % Compute the new R0
            r1=epsilon +theta;
            r2=rho + varepsilon +y;
            r3=e+alpha1+w;
            r4=(1-SD)*(1-(c)*FM)*(1-HW);
            R0_thirdmisure=(r4*beta1*(varepsilon*epsilon +theta*r2)/r1*r2*r3)+(r4*beta1*etaa*epsilon/(r1*r2))...
                    +r4*(beta2/(K*(a+b)))*(b*theta*r2+epsilon*(varepsilon*b+a*r3))/(r1*r2*r3)

            plottato_two = 1;
        end
     end
      %        
      if (i>105/step) % Sick of staying home and increased movement of people
%         e=0.85;
         g=0.55;
         alpha2=0.07;
%          w=0.5;
        SD=0.30;
        c=0.65;
        FM=0.350;
        HW=0.3;
    
%         
        if plottato_three == 0 % Compute the new R0
             r1=epsilon +theta;
             r2=rho + varepsilon +y;
             r3=e+alpha1+w;
             r4=(1-SD)*(1-(c)*FM)*(1-HW);
             R0_fourthmisure=(r4*beta1*(varepsilon*epsilon +theta*r2)/r1*r2*r3)+(r4*beta1*etaa*epsilon/(r1*r2))...
                    +r4*(beta2/(K*(a+b)))*(b*theta*r2+epsilon*(varepsilon*b+a*r3))/(r1*r2*r3)

             plottato_three = 1;
        end
    end
      if (i>120/step) % only schools remain closed unrest in capital city(Due to death of famous musician) riots!
           g=0.45;
         alpha2=0.08;
        alpha1=0.04;
%         w=0.5;
       SD=0.150;
       c=0.6;
        FM=0.350;
        HW=0.2;
%         

        if plottato_four == 0 % Compute the new R0
            r1=epsilon +theta;
            r2=rho + varepsilon +y;
            r3=e+alpha1+w;
            r4=(1-SD)*(1-(c)*FM)*(1-HW);

            R0_fifthmisure=(r4*beta1*(varepsilon*epsilon +theta*r2)/r1*r2*r3)+(r4*beta1*etaa*epsilon/(r1*r2))...
                    +r4*(beta2/(K*(a+b)))*(b*theta*r2+epsilon*(varepsilon*b+a*r3))/(r1*r2*r3)

            plottato_four = 1;
        end
     end
    if (i>140/step) % curches partially opened 

        xx=0.001;
        alpha2=0.09;
        g=0.3;

        SD=0.150;
        c=0.65;
        FM=0.350;
        HW=0.25;
                 
        if plottato_five == 0 % Compute the new R0
            r1=epsilon +theta;
            r2=rho + varepsilon +y;
            r3=e+alpha1+w;
            r4=(1-SD)*(1-(c)*FM)*(1-HW);
            R0_sixithmisure=(r4*beta1*(varepsilon*epsilon +theta*r2)/r1*r2*r3)+(r4*beta1*etaa*epsilon/(r1*r2))...
                    +r4*(beta2/(K*(a+b)))*(b*theta*r2+epsilon*(varepsilon*b+a*r3))/(r1*r2*r3)

            plottato_five = 1;
        end
    end
    if (i>160/step) % month dedicated to mass testing
        xx=0.035; 
        g=0.7;
        alpha2=0.08;
        alpha1=0.04;
        SD=0.010;
        c=0.8;
        FM=0.30;
        HW=0.3;
               
        if plottato_six == 0 % Compute the new R0
            r1=epsilon +theta;
            r2=rho + varepsilon +y;
            r3=e+alpha1+w;
            r4=(1-SD)*(1-(c)*FM)*(1-HW);
            R0_seventhmisure=(r4*beta1*(varepsilon*epsilon +theta*r2)/r1*r2*r3)+(r4*beta1*etaa*epsilon/(r1*r2))...
                    +r4*(beta2/(K*(a+b)))*(b*theta*r2+epsilon*(varepsilon*b+a*r3))/(r1*r2*r3)

            plottato_six = 1;
        end
    end
    if (i>172/step) % month dedicated to mass testing
        xx=0.0;%01;
        g=0.5;
        alpha2=0.05;
        SD=0.250;
        c=0.85;
        FM=0.350;
        HW=0.2;
       %            
        if plottato_seven == 0 % Compute the new R0
            r1=epsilon +theta;
            r2=rho + varepsilon +y;
            r3=e+alpha1+w;
            r4=(1-SD)*(1-(c)*FM)*(1-HW);
            R0_eighthmisure=(r4*beta1*(varepsilon*epsilon +theta*r2)/r1*r2*r3)+(r4*beta1*etaa*epsilon/(r1*r2))...
                    +r4*(beta2/(K*(a+b)))*(b*theta*r2+epsilon*(varepsilon*b+a*r3))/(r1*r2*r3)

            plottato_seven = 1;
        end
    end
     if (i>184/step) % newyear celebration people move around
        xx=0.001;
        g=0.75;
         alpha2=0.05;
        SD=0.2650;
        c=0.8;
        FM=0.350;
        HW=0.21;
                  

        if plottato_eight == 0 % Compute the new R0
            r1=epsilon +theta;
            r2=rho + varepsilon +y;
            r3=e+alpha1+w;
            r4=(1-SD)*(1-c*FM)*(1-HW);
            R0_ninemisure=(r4*beta1*(varepsilon*epsilon +theta*r2)/r1*r2*r3)+(r4*beta1*etaa*epsilon/(r1*r2))...
                        +r4*(beta2/(K*(a+b)))*(b*theta*r2+epsilon*(varepsilon*b+a*r3))/(r1*r2*r3)

            plottato_eight = 1;
        end
     end
    if (i>208/step) % Broader diagnosis campaign
%     
                           
       SD=0.2;
        c=0.15;
        FM=0.35;
        HW=0.3;
                                 
        if plottato_nine == 0 % Compute the new R0
            r1=epsilon +theta;
            r2=rho + varepsilon +y;
            r3=e+alpha1+w;
            r4=(1-SD)*(1-c*FM)*(1-HW);
            R0_tenmisure=(r4*beta1*(varepsilon*epsilon +theta*r2)/r1*r2*r3)+(r4*beta1*etaa*epsilon/(r1*r2))...
                        + r4*(beta2/(K*(a+b)))*(b*theta*r2+epsilon*(varepsilon*b+a*r3))/(r1*r2*r3)

            plottato_nine = 1;
        end
    end
%     % Compute the system evolution
     B=[-r4*beta1*(etaa*x(3)+x(4))./(x(1)+x(2)+x(3)+x(4)+x(5)+x(6)+x(7)+x(8))-(r4*beta2*x(9)./(x(9)+K)) 0  -r4*beta1*etaa*x(1)*(NN-x(3))/NN*NN   -r4*beta1*x(1)*(NN-x(3))/NN*NN 0 0 0 0 0  0;
        (r4*beta2*x(9)./(x(9)+K))+r4*beta1*(etaa*x(3)+x(4))./(x(1)+x(2)+x(3)+x(4)+x(5)+x(6)+x(7)+x(8))   (-(epsilon+theta)*sigma)  r4*beta1*etaa*x(1)*(NN-x(3))/NN*NN   r4*beta1*x(1)*(NN-x(3))/NN*NN 0 0 0 0 0 0;
        0  (epsilon*sigma)  -(rho+ varepsilon+y)  0 0 0 0 0 0  0;
        0 (theta*sigma)  varepsilon   -(w+e+alpha1) 0 0 0 0 0  0;
        0 0   rho e  -(xx+ii) 0 0 0 0  0;
        0 0 0 alpha1  xx  -(g+alpha2)  0   0  0  0;
        0 0 y  w ii  g 0 0  0  0;
        0 0 0 0 0  alpha2  0  0  0  0;
        0 0 a b 0  0 0  0 -phi   0;
        0 (epsilon*sigma + theta*sigma)  -rho-y -e-w-alpha1 0  0 0 0 0 0];
    x=x+B*x*step;

    % Update variables
    
    S(i)=x(1);
    E(i)=x(2);
    Is(i)=x(4);
    Ia(i)=x(3);
    Hc(i)=x(6);
    Hm(i)=x(5);
    R(i)=x(7);
    D(i)=x(8);
    
   Env(i)=x(9);
   real_infected(i)=x(10);
%     
    % Update Case Fatality Rate
    
    M(i)=D(i)/(S(1)-S(i));
   P(i)=D(i)./(E(1)+Is(1)+Ia(1)+Hm(1)+Hc(1)-Hm(i)-Hc(i)-Ia(i)-Is(i)-E(i));
    
end

%%%%%%%%%%%%%%%%%%%%%%%%%%%%%%%%%%%%%%%%
% FINAL VALUES
%%%%%%%%%%%%%%%%%%%%%%%%%%%%%%%%%%%%%%%%

% Variables
Sbar=S(length(t));
Ebar=E(length(t));
Isbar=Is(length(t));
Iabar=Ia(length(t));
Hcbar=Hc(length(t));
Hmbar=Hm(length(t));
Rbar=R(length(t));
Dbar=D(length(t));
Envbar=Env(length(t));

% Case fatality rate
Mbar=M(length(t));
Pbar=P(length(t));

% Case fatality rate from formulas
Mbar1=D(1)/(S(1)-Sbar);
Pbar1=D(1)/(E(1)+Is(1)+Ia(1));

%%%-%%%%%%%%%%%%%%%%%%%%%%%%%%%%%%%%%%%%%
% FIGURES
%%%%%%%%%%%%%%%%%%%%%%%%%%%%%%%%%%%%%%%%

%plot(t,real_infected,'b','LineWidth', 2)
%plot(t,Hc,'b','LineWidth', 2)
 %plot(t,D,'b','LineWidth', 2)
% hold on
plot(t,Is,'b--',t,Ia,'b','LineWidth', 2)%t,Hm,'k',t,Hc,'r',t,D,'c',
 hold on
%'g',t,Ia,'m',,t,Hm,'k'%t,Eq,'b',t,Enq,'c',,t,Env,'i'
%hold on
%plot(t,Is,'m',t,Ia,'g',t,D,'k',t,Hc,'r','LineWidth', 2)


xlim([t(1) t(end)])
ylim([0 0.5e-3])
legend({ '30% hand wash 20% Social distancing and 15% wear 35% efficient facemask'},'Location','northeast')%'exposedquar',, 'Hospcrit','Hospmild' 'exposednonqu',
grid on

% Ethiopia population
population=23866440;
% Data 13 March - 07 Oct  (210 days):
% Total Cases
CaseTotal = [1 1 4 5 6 6 7 9 9 11 11 12 12 12 16 16 21 23 26 29  29 35 38 43 44 52 55 56 65 69 71 74 82 85 92 96 105 108 111 114 116 116 117 122 123 124 126 130 131 133 133 135 140 145 162 191 194 210 239 250 261 263 272 287 306 317 352 365 389 399 433 494 582 655 701 731 831 968 1063 1172 1257 1344 1486 1636 1805 1934 2020 2146 2336 2506 2653 2898 3166 3345 3521 3630 3759 3954 4070 4469 4532 4663 4848  5034 5175 5425 5570 5689 5846 6046 6125 6163 6217 6386 6564 6666 6774 6973 7120 7402 7560 7766 7969 8181 8475 8803 9147 9503 10207 10511 11072 11524 11933 12693 13248 13968 14547 15200 15810 16615 17530 17999 18706 19289 19877 20336 20900 21452 22253 22818 23591 24175 25118 26204 27242 28894 29876 31336 32722 34058 35836 37665 39033 40671 42143 43688 45221 46407 48140 49654 51122 52131 53304 54409 55213 56516 57466 58672 59648 60784 61700 62578 63367 63888 64301 64786 65486 66224 66913 67515 68131 68820 69709 70422 71083 71687 72173 72700 73332 73944 74584 75368 76098 76988 77860 78819 79437 80003  ]/population;
% Deaths
Deaths = [0 0 0 0 0 0 0 0 0 0 0 0 0 0 0 0 0 0 0 0 0 0 0 2 2 2 2 2 3 3 3 3 3 3 3 3 3 3 3 3 3 3 3 3 3 3 3 3 3 3 3 3 3 4 4 4 4 5 5 5 5 5 5 5 5 5 5 5 5 5 5 5 5 5 6 6 7 8 8 11 12 14 17 18 19 20 27 27 32 35 40 47 55 57 60 61 63 65 72 72 74 75 75 78 81 89 94 98  103 103 107 109 114 116 118 119 120 120 120 124 127 128 139 146 148 150 163 167 170 173 180 188 197 200 209 223 228 239 250 260 271  282 310 336 343 356 365 380 390 407 420 440 463 479 492 509 528 544 572 600 620 637 662 678 692 709 725 745 758 770 793 809 828 846 856 880 897 918 933 949 966 974 986 996 1013 1022 1035 1045 1060 1072 1089 1096 1108 1127 1141 1148 1155 1165 1170 1177 1191 1198 1205 1208 1214 1222 1230 1238  ]/population;
% Recovered
Recovered = [0 0 0 0 0 0 0 0 0 0 0 0 0 0 0 1 1 4 2 2 3 3 4 4 4 4 4 4 4 10 10 14 14 15 15 15 16 16 16 16 21 21 25 29 41 50 50 58 59 66 69 75 75  91 93 93 95 97 99 105 106 108 108 112 113 113 116 120 122 123 128 151 152 159 167 181 191 197 208 209 217 231 246 250 262 281 344 361 379 401 434 451 495 545 620 738 849 934 1027 1122 1213 1297 1412 1486 1544 1688 2015 2132 2430 2430 2551 2669 2883 3018 3134 3199 3301 3440 3913 4152 4306 4556 4612 4717 4768 4814 4900 4941 5137 5290 5448 5506 5645 5785 5966 6216 6386 6556 6726 6804 6991 7236 7642 7972 8281 8639 9068 9456 9748 10247 10452 10737 11075 11469 11701 12078 12400 12565 12979 13349 13577 13954 14521 15036 15303 15837 16352 16870 17456 18157 18423 19035 19528  19944 20324 20653 20817 21348 21830 22718 23095 23681 24065 24534 25024 25374 26029 26706 27126 27679 27980 28355 28675 29032 29294 29502 29904 30070 30404 30794 30993 31245 31471 31718 32366 33101 34057 35001  ]/population ;
% Currently Positive
Activecase = [ 1 1 4 5 6 6 7 9 9 11 11 12 12 12 16 15 20 19 24 27 26 32 34 37 38 46 49 50 58 56 58 57 65 67 74 78 86 89 92 95 92 92 89 90 79 71 73 69 69 64 61 57 62 50 65 94 95 108 135 140 150 150 159 170 188 199 231 240 262 271 300 338 425 489 526 542 631 761 847  952 1026 1097 1219 1366 1522 1631 1647 1756 1923 2068 2177 2398 2614 2741 2839 2829 2845 2953 2969 3273 3243 3289 3359 3468 3548 3646 3459 3457 3311 3511  3465 3383 3218 3250 3310 3346 3351 3411 3085  3124 3125 3080 3216 3316 3557 3837 4082 4393 4898 5046 5442 5828 6089 6706 7071 7527 7931 8403 8832 9549 10266 10479 10752 10979 11251 11339 11465 11614 12113 12162 12717 12996 13578 14254 15047 16305 16946 18225 19169 20107 21637 23072 23848 24955 26146 27140 28142 28790 29924 30725 31904 32285 32946 33617 34031 34981 35750 36404 36883 37115 37637 37921 38314 38356 38262 38388 38420 38471 38725 38762 39060 39367 39924 40261 40646 41035 41112 41463 41756 41971 42398 42923 43420 44060 44278 44494 44148 43762  ]/population;
%  ICU
Critical = [0 0 0 0 0 0 0 0 0 0 0 0 0 0 0 0 1 1 1 2 2 2 2 1  1 2 2 1 0 0 0 0 0 1 1 1 1 1 0 0 0 0 0 0 0 0 0 0 0 0 0 0 0 0 1 1 0 0 0 0 0 0 0 0 0 0 0 0 0 0 0 0 1 1 1 1 4 5 4 4 8 6 16 18 27 32 32 32 33 32 38 39 30 29 32 30 27 32 30 32 38 38 38 30 27 30 30 30 30 30 31 29 28 28 28 28 31 31 29 30 31 31 33 34 36 37 36 35 39 39 39 38 65 68 66 65 66  68 68 134 138 68 153 145 187 185 170 174 167 163 164 190 178 193 195 199 217 213 216 255 248 248 251 291 275 290 327 330 357 329 344 350 306 303 306 315 326 308 309 307 319 330 347 345 342 344 280 270 300 289 294 290 301 251 269 267 273 272 249 247 271 269 255 296 278 285 292 282 ]/population ;
 Asymptomatic= [1 1 3 4 5 5 6 7 7 9 9 10 10 10 13 13 17 18 21 23 23  28 30 34 35 42 44 45 52 55 57 59  66 68 74 77 84 86 89 91 93 93 94 98 98 99 101 104 105 106 106 108 112 116 130 153 155 168 191 200 209 210 218 230 245 254 282 292 311 319 346 395 466 524 561 585 665 774 850 938 1006 1075 1189 1309 1444 1547 1616 1717 1869 2005 2122 2318 2533 2676 2817 2904 3007 3163 3256 3575 3626 3730 3878 4027 4140 4340 4456 4551 4677  4837 4900 4930 4974 5109 5251  5333 5419 5578 5696 5922 6048 6213 6375 6545 6780 7042 7318 7602 8166 8409 8858 9219 9546 10154 10598 11174 11638 12160 12648 13292 14024 9890 10069 10292 10511 10596 10730 10868 11349 11399 11925 12166 12730 13358 14109 15301 15893 17111 18005 18859 20320 21683 22417 23431 24577 25508 26424 27037 28089 28876 29982 30338 31008 31648 32039 32933 33653 34291 34745 34968 35452 35711 36069 36110 36024 36142 36233 36291 36504 36549 36828 37123 37642 38010 38358 38730 38797 39131 39432 39638 40021 40521 41007 41576 41800 41999 41663 41306 ]/population; 
Symptomatic=[0 0 1 1 1 1 1 2 2 2 2 2 2 2 3 3 4 5 5 6 6 7 8 9 9 10 11 11 13 14 14 15 16 17 18 19 21 22 22 23 23 23 23 24 25 25 25 26 26 27 27 27 28 29 32 38 39 42 48 50 52 53 54 57 61 63 70 73 78 80 87 99 116 131 140 146 166 194 213 234 251 269 297 327 361 387 404 429 467 501 531 580 633 669 704 726 752 791 814 894 906 933 970 1007 1035 1085 1114 1138 1169 1209 1225 1233 1243 1277 1313 1333 1355 1395 1424 1480 1512 1553 1594 1636 1695 1761 1829 1901 2041 2102 2214  2305 2387 2539 2650 2794 2909 3040 3162 3323 3506 521 530 542 553 558 565 572 597 600 628 640 670 703 743 805 836 901 948 993 1069  1141 1180 1233 1294 1343 1391 1423 1478 1520 1578 1597 1632 1666 1686 1733 1771 1805 1829 1840 1866 1880 1898 1901 1896 1902 1907 1910 1921 1924 1938 1954 1981 2001 2019 2038 2042 2060 2075 2086 2106 2133 2158 2188 2200 2210 2193 2174  ]/population ;


%%%%%%%%%%%%%%%%%%%%%%%%%%%%%%%%%%%%%%%%
% PARAMETERS
%%%%%%%%%%%%%%%%%%%%%%%%%%%%%%%%%%%%%%%%

% Simulation horizon: CAN BE MODIFIED AT ONE'S WILL PROVIDED THAT IT IS AT
% LEAST EQUAL TO THE NUMBER OF DAYS FOR WHICH DATA ARE AVAILABLE
Horizon =350;
% Plot yes/no: SET TO 1 IF PDF FIGURES MUST BE GENERATED, 0 OTHERWISE
plotPDF = 0;
% Time-step for Euler discretisation of the continuous-time system
step=0.01;
 % relative infectiousness of individuals in  asymptomatic infected  Ia
  etaa=0.8;
 % rate of disease transmission directly from human
    beta1=0.807;
    % rate of disease transmission directly from environment
    beta2=0.4;
    %  rate of becoming SYMPTOMATIC
    theta=0.13;
    %incubation rate to Exposed
    sigma=0.2;
    %rate of individuals in Asymptomatic infectious developing Symptoms and
    %moving to I_{s}
    varepsilon=0.06;
    %  rate of becoming ASYMPTOMATIC
    epsilon=0.87;
    % rate of detection of symptomatic infectious to isolation or hospital mild( I_{s} to H_{m})
    e=0.6;
    % rate of detection of asymptomatic infectious to isolation or hospital mild( I_{a} to H_{m})
    rho=0.001;
    % Worsening rate:  symptomatic infected develop life-threatening I_{s} to H_{c}
    alpha1= 0.06;
    % rate of those in isolation or H_{m} going to Critical develop life
    % threatening 
    xx=0.028;
    % Mortality rate for infected with life-threatening symptoms
    alpha2=0.065;
  

    % Recovery rate for detected asymptomatic infected
    y=0.7;
    % Recovery rate for  symptomatic infected
    w=0.6;
    % Recovery rate for individuals in H_{m}
    ii=0.6;
    % Recovery rate for life-threatened symptomatic infected H_{c}
    g=0.4;
    %natural death rate
    mu= 0.0064; 
    %natural birthrate
    pi=0.03;
    %%for the environment

    %Shedding rate from the asymptomatic Infectious class
    a=0.4315;
    %Shedding rate from  exposed
    b=0.61;
    %Virus decays from the environment
    phi=0.25;
    % non infected environment
    K=1;
    %efficiency or percentage of people wearing face mask
    c=0.1;

%social distancing
SD=0.0;
%face mask
FM=0.0;
%handwashing
HW=0.0;

%%%%%%%%%%%%%%%%%%%%%%%%%%%%%%%%%%%%%%%%
% DEFINITIONS
%%%%%%%%%%%%%%%%%%%%%%%%%%%%%%%%%%%%%%%%

% Parameters
r1 =epsilon +theta;
r2 = rho + varepsilon +y;
r3 =e+alpha1+w;
r4=(1-SD)*(1-c*FM)*(1-HW);
% Initial R0
R0_iniziale=(r4*beta1*(varepsilon*epsilon +theta*r2)/r1*r2*r3)+(r4*beta1*etaa*epsilon/(r1*r2))...
                    +r4*(beta2/(K*(a+b)))*(b*theta*r2+epsilon*(varepsilon*b+a*r3))/(r1*r2*r3)

% Time horizon
t=1:step:Horizon;

% Vectors for time evolution of variables
S=zeros(1,length(t));
E=zeros(1,length(t));
Is=zeros(1,length(t));
Ia=zeros(1,length(t));
Hc=zeros(1,length(t));
Hm=zeros(1,length(t));
R=zeros(1,length(t)); % DIAGNOSED recovered only!
D=zeros(1,length(t));
Env=zeros(1,length(t));

real_infected=zeros(1,length(t));
NN=zeros(1,length(t));
% Vectors for time evolution of actual/perceived Case Fatality Rate
M=zeros(1,length(t));
P=zeros(1,length(t));

%%%%%%%%%%%%%%%%%%%%%%%%%%%%%%%%%%%%%%%%
% INITIAL CONDITIONS
%%%%%%%%%%%%%%%%%%%%%%%%%%%%%%%%%%%%%%%%

E(1)=2/population;
Is(1)=1/population;
Ia(1)=1/population;
Hc(1)=0.00;
Hm(1)=0.00;
R(1)=0.00;
D(1)=0.00;
S(1)=1-E(1)-Is(1)-Ia(1)-Hc(1)-Hm(1)-R(1);

Env(1) = 0.00; % DIAGNOSED contaminated environment
real_infected(1)=Ia(1)+Is(1)+Hm(1)+Hc(1); % Actual currently infected
NN=S(1)+E(1)+Ia(1)+Is(1)+Hm(1)+Hc(1);
M(1)=0;
P(1)=0;

% Whole state vector
x=[S(1);E(1);Ia(1);Is(1);Hm(1);Hc(1);R(1);D(1);Env(1);real_infected(1)];

%%%%%%%%%%%%%%%%%%%%%%%%%%%%%%%%%%%%%%%%
% SIMULATION
%%%%%%%%%%%%%%%%%%%%%%%%%%%%%%%%%%%%%%%%

% "Control" binary variables to compute the new R0 every time a policy has
% changed the parameters
plottato = 0;
plottato1 = 0;
plottato_two = 0;
plottato_three = 0;
plottato_four = 0;
plottato_five = 0;
plottato_six = 0;
plottato_seven = 0;
plottato_eight = 0;
plottato_nine = 0;
plottato_ten = 0;
plottato_eleven = 0;

for i=2:length(t)
    
    if (i>2/step) % first case identified     Basic social distancing (awareness about handwashing , schools closed)  
        
        SD=0.3;
        c=0.005;
        FM=0.2;
        HW=0.2;
        if plottato == 0 % Compute the new R0
           r1= epsilon +theta;
            r2= rho + varepsilon +y;
            r3= e+alpha1+w;
            r4=(1-SD)*(1-(c)*FM)*(1-HW);
            R0_primemisure=(r4*beta1*(varepsilon*epsilon +theta*r2)/r1*r2*r3)+(r4*beta1*etaa*epsilon/(r1*r2))...
                    +r4*(beta2/(K*(a+b)))*(b*theta*r2+epsilon*(varepsilon*b+a*r3))/(r1*r2*r3)

            plottato = 1;
        end
    end
    
    if (i>60/step) % week after Easter and ramadan

        
        SD=0.01;
        c=0.05;
        FM=0.20;
        HW=0.1;
        if plottato1 == 0
            r1=epsilon +theta;
            r2=rho + varepsilon +y;
            r3=e+alpha1+w;
            r4=(1-SD)*(1-(c)*FM)*(1-HW);
            R0_secondmisure=(r4*beta1*(varepsilon*epsilon +theta*r2)/r1*r2*r3)+(r4*beta1*etaa*epsilon/(r1*r2))...
                    +r4*(beta2/(K*(a+b)))*(b*theta*r2+epsilon*(varepsilon*b+a*r3))/(r1*r2*r3)

            plottato1 = 1;
        end
    end
    
     if (i>90/step) % Social distancing:  winning effect of information (getting used to the situation) Screening limited to / focused on symptomatic subjects, face mask %         
       xx=0.00001;
       alpha1=0.07;
        %w=0.7;
        SD=0.050;
        c=0.3;
        FM=0.350;
        HW=0.5;
       %         
        if plottato_two == 0 % Compute the new R0
            r1=epsilon +theta;
            r2=rho + varepsilon +y;
            r3=e+alpha1+w;
            r4=(1-SD)*(1-(c)*FM)*(1-HW);
            R0_thirdmisure=(r4*beta1*(varepsilon*epsilon +theta*r2)/r1*r2*r3)+(r4*beta1*etaa*epsilon/(r1*r2))...
                    +r4*(beta2/(K*(a+b)))*(b*theta*r2+epsilon*(varepsilon*b+a*r3))/(r1*r2*r3)

            plottato_two = 1;
        end
     end
      %        
      if (i>105/step) % Sick of staying home and increased movement of people
%         e=0.85;
         g=0.55;
         alpha2=0.07;
%          w=0.5;
        SD=0.30;
        c=0.65;
        FM=0.350;
        HW=0.3;     
%         
        if plottato_three == 0 % Compute the new R0
             r1=epsilon +theta;
             r2=rho + varepsilon +y;
             r3=e+alpha1+w;
             r4=(1-SD)*(1-(c)*FM)*(1-HW);
             R0_fourthmisure=(r4*beta1*(varepsilon*epsilon +theta*r2)/r1*r2*r3)+(r4*beta1*etaa*epsilon/(r1*r2))...
                    +r4*(beta2/(K*(a+b)))*(b*theta*r2+epsilon*(varepsilon*b+a*r3))/(r1*r2*r3)

             plottato_three = 1;
        end
    end
      if (i>120/step) % only schools remain closed unrest in capital city(Due to death of famous musician) riots!
           g=0.45;
         alpha2=0.08;
        alpha1=0.04;
%         w=0.5;
       SD=0.150;
       c=0.6;
        FM=0.350;
        HW=0.2;
%         

        if plottato_four == 0 % Compute the new R0
            r1=epsilon +theta;
            r2=rho + varepsilon +y;
            r3=e+alpha1+w;
            r4=(1-SD)*(1-(c)*FM)*(1-HW);

            R0_fifthmisure=(r4*beta1*(varepsilon*epsilon +theta*r2)/r1*r2*r3)+(r4*beta1*etaa*epsilon/(r1*r2))...
                    +r4*(beta2/(K*(a+b)))*(b*theta*r2+epsilon*(varepsilon*b+a*r3))/(r1*r2*r3)

            plottato_four = 1;
        end
     end
    if (i>140/step) % curches partially opened 

        xx=0.001;
        alpha2=0.09;
        g=0.3;

        SD=0.150;
        c=0.65;
        FM=0.350;
        HW=0.25;
                 
        if plottato_five == 0 % Compute the new R0
            r1=epsilon +theta;
            r2=rho + varepsilon +y;
            r3=e+alpha1+w;
            r4=(1-SD)*(1-(c)*FM)*(1-HW);
            R0_sixithmisure=(r4*beta1*(varepsilon*epsilon +theta*r2)/r1*r2*r3)+(r4*beta1*etaa*epsilon/(r1*r2))...
                    +r4*(beta2/(K*(a+b)))*(b*theta*r2+epsilon*(varepsilon*b+a*r3))/(r1*r2*r3)

            plottato_five = 1;
        end
    end
    if (i>160/step) % month dedicated to mass testing
        xx=0.035; 
        g=0.7;
        alpha2=0.08;
        alpha1=0.04;
        SD=0.010;
        c=0.8;
        FM=0.30;
        HW=0.3;
               
        if plottato_six == 0 % Compute the new R0
            r1=epsilon +theta;
            r2=rho + varepsilon +y;
            r3=e+alpha1+w;
            r4=(1-SD)*(1-(c)*FM)*(1-HW);
            R0_seventhmisure=(r4*beta1*(varepsilon*epsilon +theta*r2)/r1*r2*r3)+(r4*beta1*etaa*epsilon/(r1*r2))...
                    +r4*(beta2/(K*(a+b)))*(b*theta*r2+epsilon*(varepsilon*b+a*r3))/(r1*r2*r3)

            plottato_six = 1;
        end
    end
    if (i>172/step) % month dedicated to mass testing
        xx=0.0;%01;
        g=0.5;
        alpha2=0.05;
        SD=0.250;
        c=0.85;
        FM=0.350;
        HW=0.2;
       %            
        if plottato_seven == 0 % Compute the new R0
            r1=epsilon +theta;
            r2=rho + varepsilon +y;
            r3=e+alpha1+w;
            r4=(1-SD)*(1-(c)*FM)*(1-HW);
            R0_eighthmisure=(r4*beta1*(varepsilon*epsilon +theta*r2)/r1*r2*r3)+(r4*beta1*etaa*epsilon/(r1*r2))...
                    +r4*(beta2/(K*(a+b)))*(b*theta*r2+epsilon*(varepsilon*b+a*r3))/(r1*r2*r3)

            plottato_seven = 1;
        end
    end
     if (i>184/step) % newyear celebration people move around
        xx=0.001;
        g=0.75;
         alpha2=0.05;
        SD=0.2650;
        c=0.8;
        FM=0.350;
        HW=0.21;
                  

        if plottato_eight == 0 % Compute the new R0
            r1=epsilon +theta;
            r2=rho + varepsilon +y;
            r3=e+alpha1+w;
            r4=(1-SD)*(1-c*FM)*(1-HW);
            R0_ninemisure=(r4*beta1*(varepsilon*epsilon +theta*r2)/r1*r2*r3)+(r4*beta1*etaa*epsilon/(r1*r2))...
                        +r4*(beta2/(K*(a+b)))*(b*theta*r2+epsilon*(varepsilon*b+a*r3))/(r1*r2*r3)

            plottato_eight = 1;
        end
     end
    if (i>208/step) % Broader diagnosis campaign
%     
                 
        SD=0.3;
        c=0.15;
        FM=0.35;
        HW=0.3;
                
                  

        if plottato_nine == 0 % Compute the new R0
            r1=epsilon +theta;
            r2=rho + varepsilon +y;
            r3=e+alpha1+w;
            r4=(1-SD)*(1-c*FM)*(1-HW);
            R0_tenmisure=(r4*beta1*(varepsilon*epsilon +theta*r2)/r1*r2*r3)+(r4*beta1*etaa*epsilon/(r1*r2))...
                        +r4*(beta2/(K*(a+b)))*(b*theta*r2+epsilon*(varepsilon*b+a*r3))/(r1*r2*r3)

            plottato_nine = 1;
        end
     end
    
%     % Compute the system evolution
     B=[-r4*beta1*(etaa*x(3)+x(4))./(x(1)+x(2)+x(3)+x(4)+x(5)+x(6)+x(7)+x(8))-(r4*beta2*x(9)./(x(9)+K)) 0  -r4*beta1*etaa*x(1)*(NN-x(3))/NN*NN   -r4*beta1*x(1)*(NN-x(3))/NN*NN 0 0 0 0 0  0;
        (r4*beta2*x(9)./(x(9)+K))+r4*beta1*(etaa*x(3)+x(4))./(x(1)+x(2)+x(3)+x(4)+x(5)+x(6)+x(7)+x(8))   (-(epsilon+theta)*sigma)  r4*beta1*etaa*x(1)*(NN-x(3))/NN*NN   r4*beta1*x(1)*(NN-x(3))/NN*NN 0 0 0 0 0 0;
        0  (epsilon*sigma)  -(rho+ varepsilon+y)  0 0 0 0 0 0  0;
        0 (theta*sigma)  varepsilon   -(w+e+alpha1) 0 0 0 0 0  0;
        0 0   rho e  -(xx+ii) 0 0 0 0  0;
        0 0 0 alpha1  xx  -(g+alpha2)  0   0  0  0;
        0 0 y w  ii  g 0 0  0  0;
        0 0 0 0 0  alpha2  0  0  0  0;
        0 0 a b 0  0 0  0 -phi   0;
        0 (epsilon*sigma + theta*sigma)  -rho-y -e-w-alpha1 0  0 0 0 0 0];
    x=x+B*x*step;

    % Update variables
    
    S(i)=x(1);
    E(i)=x(2);
    Is(i)=x(4);
    Ia(i)=x(3);
    Hc(i)=x(6);
    Hm(i)=x(5);
    R(i)=x(7);
    D(i)=x(8);
    
   Env(i)=x(9);
   real_infected(i)=x(10);
%     
    % Update Case Fatality Rate
    
    M(i)=D(i)/(S(1)-S(i));
   P(i)=D(i)./(E(1)+Is(1)+Ia(1)+Hm(1)+Hc(1)-Hm(i)-Hc(i)-Ia(i)-Is(i)-E(i));
    
end

%%%%%%%%%%%%%%%%%%%%%%%%%%%%%%%%%%%%%%%%
% FINAL VALUES
%%%%%%%%%%%%%%%%%%%%%%%%%%%%%%%%%%%%%%%%

% Variables
Sbar=S(length(t));
Ebar=E(length(t));
Isbar=Is(length(t));
Iabar=Ia(length(t));
Hcbar=Hc(length(t));
Hmbar=Hm(length(t));
Rbar=R(length(t));
Dbar=D(length(t));
Envbar=Env(length(t));

% Case fatality rate
Mbar=M(length(t));
Pbar=P(length(t));

% Case fatality rate from formulas
Mbar1=D(1)/(S(1)-Sbar);
Pbar1=D(1)/(E(1)+Is(1)+Ia(1));
%%%-%%%%%%%%%%%%%%%%%%%%%%%%%%%%%%%%%%%%%
%%%-%%%%%%%%%%%%%%%%%%%%%%%%%%%%%%%%%%%%%
% FIGURES
%%%%%%%%%%%%%%%%%%%%%%%%%%%%%%%%%%%%%%%%

%plot(t,real_infected,'c','LineWidth', 2)
%hold on
%plot(t,Hc,'c','LineWidth', 2)
%plot(t,D,'c','LineWidth', 2)
plot(t,Is,'c--',t,Ia,'c','LineWidth', 2)%t,Hm,'k',t,Hc,'r',t,D,'c',
% hold on
%'g',t,Ia,'m',,t,Hm,'k'%t,Eq,'b',t,Enq,'c',,t,Env,'i'
hold on
%plot(t,Is,'m',t,Ia,'g',t,D,'k',t,Hc,'r','LineWidth', 2)


xlim([t(1) t(end)])
ylim([0 0.25e-3])
legend({'30% hand wash 30% Social distancing and 15% wear 35% efficient facemask'})

% Ethiopia population
population=23866440;
% Data 13 March - 07 Oct (210 days):
% Total Cases
CaseTotal = [1 1 4 5 6 6 7 9 9 11 11 12 12 12 16 16 21 23 26 29  29 35 38 43 44 52 55 56 65 69 71 74 82 85 92 96 105 108 111 114 116 116 117 122 123 124 126 130 131 133 133 135 140 145 162 191 194 210 239 250 261 263 272 287 306 317 352 365 389 399 433 494 582 655 701 731 831 968 1063 1172 1257 1344 1486 1636 1805 1934 2020 2146 2336 2506 2653 2898 3166 3345 3521 3630 3759 3954 4070 4469 4532 4663 4848  5034 5175 5425 5570 5689 5846 6046 6125 6163 6217 6386 6564 6666 6774 6973 7120 7402 7560 7766 7969 8181 8475 8803 9147 9503 10207 10511 11072 11524 11933 12693 13248 13968 14547 15200 15810 16615 17530 17999 18706 19289 19877 20336 20900 21452 22253 22818 23591 24175 25118 26204 27242 28894 29876 31336 32722 34058 35836 37665 39033 40671 42143 43688 45221 46407 48140 49654 51122 52131 53304 54409 55213 56516 57466 58672 59648 60784 61700 62578 63367 63888 64301 64786 65486 66224 66913 67515 68131 68820 69709 70422 71083 71687 72173 72700 73332 73944 74584 75368 76098 76988 77860 78819 79437 80003  ]/population;
% Deaths
Deaths = [0 0 0 0 0 0 0 0 0 0 0 0 0 0 0 0 0 0 0 0 0 0 0 2 2 2 2 2 3 3 3 3 3 3 3 3 3 3 3 3 3 3 3 3 3 3 3 3 3 3 3 3 3 4 4 4 4 5 5 5 5 5 5 5 5 5 5 5 5 5 5 5 5 5 6 6 7 8 8 11 12 14 17 18 19 20 27 27 32 35 40 47 55 57 60 61 63 65 72 72 74 75 75 78 81 89 94 98  103 103 107 109 114 116 118 119 120 120 120 124 127 128 139 146 148 150 163 167 170 173 180 188 197 200 209 223 228 239 250 260 271  282 310 336 343 356 365 380 390 407 420 440 463 479 492 509 528 544 572 600 620 637 662 678 692 709 725 745 758 770 793 809 828 846 856 880 897 918 933 949 966 974 986 996 1013 1022 1035 1045 1060 1072 1089 1096 1108 1127 1141 1148 1155 1165 1170 1177 1191 1198 1205 1208 1214 1222 1230 1238  ]/population;
% Recovered
Recovered = [0 0 0 0 0 0 0 0 0 0 0 0 0 0 0 1 1 4 2 2 3 3 4 4 4 4 4 4 4 10 10 14 14 15 15 15 16 16 16 16 21 21 25 29 41 50 50 58 59 66 69 75 75  91 93 93 95 97 99 105 106 108 108 112 113 113 116 120 122 123 128 151 152 159 167 181 191 197 208 209 217 231 246 250 262 281 344 361 379 401 434 451 495 545 620 738 849 934 1027 1122 1213 1297 1412 1486 1544 1688 2015 2132 2430 2430 2551 2669 2883 3018 3134 3199 3301 3440 3913 4152 4306 4556 4612 4717 4768 4814 4900 4941 5137 5290 5448 5506 5645 5785 5966 6216 6386 6556 6726 6804 6991 7236 7642 7972 8281 8639 9068 9456 9748 10247 10452 10737 11075 11469 11701 12078 12400 12565 12979 13349 13577 13954 14521 15036 15303 15837 16352 16870 17456 18157 18423 19035 19528  19944 20324 20653 20817 21348 21830 22718 23095 23681 24065 24534 25024 25374 26029 26706 27126 27679 27980 28355 28675 29032 29294 29502 29904 30070 30404 30794 30993 31245 31471 31718 32366 33101 34057 35001  ]/population ;
% Currently Positive
Activecase = [ 1 1 4 5 6 6 7 9 9 11 11 12 12 12 16 15 20 19 24 27 26 32 34 37 38 46 49 50 58 56 58 57 65 67 74 78 86 89 92 95 92 92 89 90 79 71 73 69 69 64 61 57 62 50 65 94 95 108 135 140 150 150 159 170 188 199 231 240 262 271 300 338 425 489 526 542 631 761 847  952 1026 1097 1219 1366 1522 1631 1647 1756 1923 2068 2177 2398 2614 2741 2839 2829 2845 2953 2969 3273 3243 3289 3359 3468 3548 3646 3459 3457 3311 3511  3465 3383 3218 3250 3310 3346 3351 3411 3085  3124 3125 3080 3216 3316 3557 3837 4082 4393 4898 5046 5442 5828 6089 6706 7071 7527 7931 8403 8832 9549 10266 10479 10752 10979 11251 11339 11465 11614 12113 12162 12717 12996 13578 14254 15047 16305 16946 18225 19169 20107 21637 23072 23848 24955 26146 27140 28142 28790 29924 30725 31904 32285 32946 33617 34031 34981 35750 36404 36883 37115 37637 37921 38314 38356 38262 38388 38420 38471 38725 38762 39060 39367 39924 40261 40646 41035 41112 41463 41756 41971 42398 42923 43420 44060 44278 44494 44148 43762  ]/population;
%  ICU
Critical = [0 0 0 0 0 0 0 0 0 0 0 0 0 0 0 0 1 1 1 2 2 2 2 1  1 2 2 1 0 0 0 0 0 1 1 1 1 1 0 0 0 0 0 0 0 0 0 0 0 0 0 0 0 0 1 1 0 0 0 0 0 0 0 0 0 0 0 0 0 0 0 0 1 1 1 1 4 5 4 4 8 6 16 18 27 32 32 32 33 32 38 39 30 29 32 30 27 32 30 32 38 38 38 30 27 30 30 30 30 30 31 29 28 28 28 28 31 31 29 30 31 31 33 34 36 37 36 35 39 39 39 38 65 68 66 65 66  68 68 134 138 68 153 145 187 185 170 174 167 163 164 190 178 193 195 199 217 213 216 255 248 248 251 291 275 290 327 330 357 329 344 350 306 303 306 315 326 308 309 307 319 330 347 345 342 344 280 270 300 289 294 290 301 251 269 267 273 272 249 247 271 269 255 296 278 285 292 282 ]/population ;
 Asymptomatic= [1 1 3 4 5 5 6 7 7 9 9 10 10 10 13 13 17 18 21 23 23  28 30 34 35 42 44 45 52 55 57 59  66 68 74 77 84 86 89 91 93 93 94 98 98 99 101 104 105 106 106 108 112 116 130 153 155 168 191 200 209 210 218 230 245 254 282 292 311 319 346 395 466 524 561 585 665 774 850 938 1006 1075 1189 1309 1444 1547 1616 1717 1869 2005 2122 2318 2533 2676 2817 2904 3007 3163 3256 3575 3626 3730 3878 4027 4140 4340 4456 4551 4677  4837 4900 4930 4974 5109 5251  5333 5419 5578 5696 5922 6048 6213 6375 6545 6780 7042 7318 7602 8166 8409 8858 9219 9546 10154 10598 11174 11638 12160 12648 13292 14024 9890 10069 10292 10511 10596 10730 10868 11349 11399 11925 12166 12730 13358 14109 15301 15893 17111 18005 18859 20320 21683 22417 23431 24577 25508 26424 27037 28089 28876 29982 30338 31008 31648 32039 32933 33653 34291 34745 34968 35452 35711 36069 36110 36024 36142 36233 36291 36504 36549 36828 37123 37642 38010 38358 38730 38797 39131 39432 39638 40021 40521 41007 41576 41800 41999 41663 41306 ]/population; 
Symptomatic=[0 0 1 1 1 1 1 2 2 2 2 2 2 2 3 3 4 5 5 6 6 7 8 9 9 10 11 11 13 14 14 15 16 17 18 19 21 22 22 23 23 23 23 24 25 25 25 26 26 27 27 27 28 29 32 38 39 42 48 50 52 53 54 57 61 63 70 73 78 80 87 99 116 131 140 146 166 194 213 234 251 269 297 327 361 387 404 429 467 501 531 580 633 669 704 726 752 791 814 894 906 933 970 1007 1035 1085 1114 1138 1169 1209 1225 1233 1243 1277 1313 1333 1355 1395 1424 1480 1512 1553 1594 1636 1695 1761 1829 1901 2041 2102 2214  2305 2387 2539 2650 2794 2909 3040 3162 3323 3506 521 530 542 553 558 565 572 597 600 628 640 670 703 743 805 836 901 948 993 1069  1141 1180 1233 1294 1343 1391 1423 1478 1520 1578 1597 1632 1666 1686 1733 1771 1805 1829 1840 1866 1880 1898 1901 1896 1902 1907 1910 1921 1924 1938 1954 1981 2001 2019 2038 2042 2060 2075 2086 2106 2133 2158 2188 2200 2210 2193 2174  ]/population ;

%%%%%%%%%%%%%%%%%%%%%%%%%%%%%%%%%%%%%%%%
% PARAMETERS
%%%%%%%%%%%%%%%%%%%%%%%%%%%%%%%%%%%%%%%%

% Simulation horizon: CAN BE MODIFIED AT ONE'S WILL PROVIDED THAT IT IS AT
% LEAST EQUAL TO THE NUMBER OF DAYS FOR WHICH DATA ARE AVAILABLE
Horizon =350;
% Plot yes/no: SET TO 1 IF PDF FIGURES MUST BE GENERATED, 0 OTHERWISE
plotPDF = 0;
% Time-step for Euler discretisation of the continuous-time system
step=0.01;
 % relative infectiousness of individuals in  asymptomatic infected  Ia
  etaa=0.8;
 % rate of disease transmission directly from human
    beta1=0.807;
    % rate of disease transmission directly from environment
    beta2=0.4;
    %  rate of becoming SYMPTOMATIC
    theta=0.13;
    %incubation rate to Exposed
    sigma=0.2;
    %rate of individuals in Asymptomatic infectious developing Symptoms and
    %moving to I_{s}
    varepsilon=0.06;
    %  rate of becoming ASYMPTOMATIC
    epsilon=0.87;
    % rate of detection of symptomatic infectious to isolation or hospital mild( I_{s} to H_{m})
    e=0.6;
    % rate of detection of asymptomatic infectious to isolation or hospital mild( I_{a} to H_{m})
    rho=0.001;
    % Worsening rate:  symptomatic infected develop life-threatening I_{s} to H_{c}
    alpha1= 0.06;
    % rate of those in isolation or H_{m} going to Critical develop life
    % threatening 
    xx=0.028;
    % Mortality rate for infected with life-threatening symptoms
    alpha2=0.065;
  
    % Recovery rate for detected asymptomatic infected
    y=0.7;
    % Recovery rate for  symptomatic infected
    w=0.6;
    % Recovery rate for individuals in H_{m}
    ii=0.6;
    % Recovery rate for life-threatened symptomatic infected H_{c}
    g=0.4;
    %natural death rate
    mu= 0.0064;
    %natural birthrate
    pi=0.03;
    %%for the environment

    %Shedding rate from the asymptomatic Infectious class
    a=0.4315;
    %Shedding rate from  exposed
    b=0.61;
    %Virus decays from the environment
    phi=0.25;
    % non infected environment
    K=1;
    %efficiency or percentage of people wearing face mask
    c=0.1;

%social distancing
SD=0.0;
%face mask
FM=0.0;
%handwashing
HW=0.0;

%%%%%%%%%%%%%%%%%%%%%%%%%%%%%%%%%%%%%%%%
% DEFINITIONS
%%%%%%%%%%%%%%%%%%%%%%%%%%%%%%%%%%%%%%%%

% Parameters
r1 =epsilon +theta;
r2 = rho + varepsilon +y;
r3 =e+alpha1+w;
r4=(1-SD)*(1-c*FM)*(1-HW);
% Initial R0
R0_iniziale=(r4*beta1*(varepsilon*epsilon +theta*r2)/r1*r2*r3)+(r4*beta1*etaa*epsilon/(r1*r2))...
                    +r4*(beta2/(K*(a+b)))*(b*theta*r2+epsilon*(varepsilon*b+a*r3))/(r1*r2*r3)

% Time horizon
t=1:step:Horizon;

% Vectors for time evolution of variables
S=zeros(1,length(t));
E=zeros(1,length(t));
Is=zeros(1,length(t));
Ia=zeros(1,length(t));
Hc=zeros(1,length(t));
Hm=zeros(1,length(t));
R=zeros(1,length(t)); % DIAGNOSED recovered only!
D=zeros(1,length(t));
Env=zeros(1,length(t));

real_infected=zeros(1,length(t));
NN=zeros(1,length(t));
% Vectors for time evolution of actual/perceived Case Fatality Rate
M=zeros(1,length(t));
P=zeros(1,length(t));

%%%%%%%%%%%%%%%%%%%%%%%%%%%%%%%%%%%%%%%%
% INITIAL CONDITIONS
%%%%%%%%%%%%%%%%%%%%%%%%%%%%%%%%%%%%%%%%

E(1)=2/population;
Is(1)=1/population;
Ia(1)=1/population;
Hc(1)=0.00;
Hm(1)=0.00;
R(1)=0.00;
D(1)=0.00;
S(1)=1-E(1)-Is(1)-Ia(1)-Hc(1)-Hm(1)-R(1);

Env(1) = 0.00; % DIAGNOSED contaminated environment
real_infected(1)=Ia(1)+Is(1)+Hm(1)+Hc(1); % Actual currently infected
NN=S(1)+E(1)+Ia(1)+Is(1)+Hm(1)+Hc(1);
M(1)=0;
P(1)=0;

% Whole state vector
x=[S(1);E(1);Ia(1);Is(1);Hm(1);Hc(1);R(1);D(1);Env(1);real_infected(1)];

%%%%%%%%%%%%%%%%%%%%%%%%%%%%%%%%%%%%%%%%
% SIMULATION
%%%%%%%%%%%%%%%%%%%%%%%%%%%%%%%%%%%%%%%%

% "Control" binary variables to compute the new R0 every time a policy has
% changed the parameters
plottato = 0;
plottato1 = 0;
plottato_two = 0;
plottato_three = 0;
plottato_four = 0;
plottato_five = 0;
plottato_six = 0;
plottato_seven = 0;
plottato_eight = 0;
plottato_nine = 0;
plottato_ten = 0;
plottato_eleven = 0;

for i=2:length(t)
    
     if (i>2/step) % first case identified     Basic social distancing (awareness about handwashing , schools closed)  
        
        SD=0.3;
        c=0.005;
        FM=0.2;
        HW=0.2;
        if plottato == 0 % Compute the new R0
           r1= epsilon +theta;
            r2= rho + varepsilon +y;
            r3= e+alpha1+w;
            r4=(1-SD)*(1-(c)*FM)*(1-HW);
            R0_primemisure=(r4*beta1*(varepsilon*epsilon +theta*r2)/r1*r2*r3)+(r4*beta1*etaa*epsilon/(r1*r2))...
                    +r4*(beta2/(K*(a+b)))*(b*theta*r2+epsilon*(varepsilon*b+a*r3))/(r1*r2*r3)

            plottato = 1;
        end
    end
    
    if (i>60/step) % week after Easter and ramadan
       
        SD=0.01;
        c=0.05;
        FM=0.20;
        HW=0.1;
        if plottato1 == 0
            r1=epsilon +theta;
            r2=rho + varepsilon +y;
            r3=e+alpha1+w;
            r4=(1-SD)*(1-(c)*FM)*(1-HW);
            R0_secondmisure=(r4*beta1*(varepsilon*epsilon +theta*r2)/r1*r2*r3)+(r4*beta1*etaa*epsilon/(r1*r2))...
                    +r4*(beta2/(K*(a+b)))*(b*theta*r2+epsilon*(varepsilon*b+a*r3))/(r1*r2*r3)

            plottato1 = 1;
        end
    end
    
     if (i>90/step) % Social distancing:  winning effect of information (getting used to the situation) Screening limited to / focused on symptomatic subjects, face mask %         
       xx=0.00001;
       alpha1=0.07;
        %w=0.7;
        SD=0.050;
        c=0.3;
        FM=0.350;
        HW=0.5;
       %         
        if plottato_two == 0 % Compute the new R0
            r1=epsilon +theta;
            r2=rho + varepsilon +y;
            r3=e+alpha1+w;
            r4=(1-SD)*(1-(c)*FM)*(1-HW);
            R0_thirdmisure=(r4*beta1*(varepsilon*epsilon +theta*r2)/r1*r2*r3)+(r4*beta1*etaa*epsilon/(r1*r2))...
                    +r4*(beta2/(K*(a+b)))*(b*theta*r2+epsilon*(varepsilon*b+a*r3))/(r1*r2*r3)

            plottato_two = 1;
        end
     end
      %        
      if (i>105/step) % Sick of staying home and increased movement of people
%         e=0.85;
         g=0.55;
         alpha2=0.07;
%          w=0.5;
        SD=0.30;
        c=0.65;
        FM=0.350;
        HW=0.3;       
%         
        if plottato_three == 0 % Compute the new R0
             r1=epsilon +theta;
             r2=rho + varepsilon +y;
             r3=e+alpha1+w;
             r4=(1-SD)*(1-(c)*FM)*(1-HW);
             R0_fourthmisure=(r4*beta1*(varepsilon*epsilon +theta*r2)/r1*r2*r3)+(r4*beta1*etaa*epsilon/(r1*r2))...
                    +r4*(beta2/(K*(a+b)))*(b*theta*r2+epsilon*(varepsilon*b+a*r3))/(r1*r2*r3)

             plottato_three = 1;
        end
    end
      if (i>120/step) % only schools remain closed unrest in capital city(Due to death of famous musician) riots!
           g=0.45;
         alpha2=0.08;
        alpha1=0.04;
%         w=0.5;
       SD=0.150;
       c=0.6;
        FM=0.350;
        HW=0.2;
%         

        if plottato_four == 0 % Compute the new R0
            r1=epsilon +theta;
            r2=rho + varepsilon +y;
            r3=e+alpha1+w;
            r4=(1-SD)*(1-(c)*FM)*(1-HW);

            R0_fifthmisure=(r4*beta1*(varepsilon*epsilon +theta*r2)/r1*r2*r3)+(r4*beta1*etaa*epsilon/(r1*r2))...
                    +r4*(beta2/(K*(a+b)))*(b*theta*r2+epsilon*(varepsilon*b+a*r3))/(r1*r2*r3)

            plottato_four = 1;
        end
     end
    if (i>140/step) % curches partially opened 

        xx=0.001;
        alpha2=0.09;
        g=0.3;

        SD=0.150;
        c=0.65;
        FM=0.350;
        HW=0.25;
                 
        if plottato_five == 0 % Compute the new R0
            r1=epsilon +theta;
            r2=rho + varepsilon +y;
            r3=e+alpha1+w;
            r4=(1-SD)*(1-(c)*FM)*(1-HW);
            R0_sixithmisure=(r4*beta1*(varepsilon*epsilon +theta*r2)/r1*r2*r3)+(r4*beta1*etaa*epsilon/(r1*r2))...
                    +r4*(beta2/(K*(a+b)))*(b*theta*r2+epsilon*(varepsilon*b+a*r3))/(r1*r2*r3)

            plottato_five = 1;
        end
    end
    if (i>160/step) % month dedicated to mass testing
        xx=0.035; 
        g=0.7;
        alpha2=0.08;
        alpha1=0.04;
        SD=0.010;
        c=0.8;
        FM=0.30;
        HW=0.3;
               
        if plottato_six == 0 % Compute the new R0
            r1=epsilon +theta;
            r2=rho + varepsilon +y;
            r3=e+alpha1+w;
            r4=(1-SD)*(1-(c)*FM)*(1-HW);
            R0_seventhmisure=(r4*beta1*(varepsilon*epsilon +theta*r2)/r1*r2*r3)+(r4*beta1*etaa*epsilon/(r1*r2))...
                    +r4*(beta2/(K*(a+b)))*(b*theta*r2+epsilon*(varepsilon*b+a*r3))/(r1*r2*r3)

            plottato_six = 1;
        end
    end
    if (i>172/step) % month dedicated to mass testing
        xx=0.0;%01;
        g=0.5;
        alpha2=0.05;
        SD=0.250;
        c=0.85;
        FM=0.350;
        HW=0.2;
       %            
        if plottato_seven == 0 % Compute the new R0
            r1=epsilon +theta;
            r2=rho + varepsilon +y;
            r3=e+alpha1+w;
            r4=(1-SD)*(1-(c)*FM)*(1-HW);
            R0_eighthmisure=(r4*beta1*(varepsilon*epsilon +theta*r2)/r1*r2*r3)+(r4*beta1*etaa*epsilon/(r1*r2))...
                    +r4*(beta2/(K*(a+b)))*(b*theta*r2+epsilon*(varepsilon*b+a*r3))/(r1*r2*r3)

            plottato_seven = 1;
        end
    end
     if (i>184/step) % newyear celebration people move around
        xx=0.001;
        g=0.75;
         alpha2=0.05;
        SD=0.2650;
        c=0.8;
        FM=0.350;
        HW=0.21;
                  
        if plottato_eight == 0 % Compute the new R0
            r1=epsilon +theta;
            r2=rho + varepsilon +y;
            r3=e+alpha1+w;
            r4=(1-SD)*(1-c*FM)*(1-HW);
            R0_ninemisure=(r4*beta1*(varepsilon*epsilon +theta*r2)/r1*r2*r3)+(r4*beta1*etaa*epsilon/(r1*r2))...
                        +r4*(beta2/(K*(a+b)))*(b*theta*r2+epsilon*(varepsilon*b+a*r3))/(r1*r2*r3)

            plottato_eight = 1;
        end
     end
    if (i>208/step) % Broader diagnosis campaign
%     
              
       SD=0.4;
        c=0.15;
        FM=0.35;
        HW=0.3;
                        
        if plottato_nine == 0 % Compute the new R0
            r1=epsilon +theta;
            r2=rho + varepsilon +y;
            r3=e+alpha1+w;
            r4=(1-SD)*(1-c*FM)*(1-HW);
            R0_tenmisure=(r4*beta1*(varepsilon*epsilon +theta*r2)/r1*r2*r3)+(r4*beta1*etaa*epsilon/(r1*r2))...
                        +r4*(beta2/(K*(a+b)))*(b*theta*r2+epsilon*(varepsilon*b+a*r3))/(r1*r2*r3)

            plottato_nine = 1;
        end
    end

%     % Compute the system evolution
     B=[-r4*beta1*(etaa*x(3)+x(4))./(x(1)+x(2)+x(3)+x(4)+x(5)+x(6)+x(7)+x(8))-(r4*beta2*x(9)./(x(9)+K)) 0  -r4*beta1*etaa*x(1)*(NN-x(3))/NN*NN   -r4*beta1*x(1)*(NN-x(3))/NN*NN 0 0 0 0 0  0;
        (r4*beta2*x(9)./(x(9)+K))+r4*beta1*(etaa*x(3)+x(4))./(x(1)+x(2)+x(3)+x(4)+x(5)+x(6)+x(7)+x(8))   (-(epsilon+theta)*sigma)  r4*beta1*etaa*x(1)*(NN-x(3))/NN*NN   r4*beta1*x(1)*(NN-x(3))/NN*NN 0 0 0 0 0 0;
        0  (epsilon*sigma)  -(rho+ varepsilon+y)  0 0 0 0 0 0  0;
        0 (theta*sigma)  varepsilon   -(w+e+alpha1) 0 0 0 0 0  0;
        0 0   rho e  -(xx+ii) 0 0 0 0  0;
        0 0 0 alpha1  xx  -(g+alpha2)  0   0  0  0;
        0 0 y  w ii  g 0 0  0  0;
        0 0 0 0 0  alpha2  0  0  0  0;
        0 0 a b 0  0 0  0 -phi   0;
        0 (epsilon*sigma + theta*sigma)  -rho-y -e-w-alpha1 0  0 0 0 0 0];
    x=x+B*x*step;

    % Update variables
    
    S(i)=x(1);
    E(i)=x(2);
    Is(i)=x(4);
    Ia(i)=x(3);
    Hc(i)=x(6);
    Hm(i)=x(5);
    R(i)=x(7);
    D(i)=x(8);
    
   Env(i)=x(9);
   real_infected(i)=x(10);
%     
    % Update Case Fatality Rate
    
    M(i)=D(i)/(S(1)-S(i));
   P(i)=D(i)./(E(1)+Is(1)+Ia(1)+Hm(1)+Hc(1)-Hm(i)-Hc(i)-Ia(i)-Is(i)-E(i));
    
end

%%%%%%%%%%%%%%%%%%%%%%%%%%%%%%%%%%%%%%%%
% FINAL VALUES
%%%%%%%%%%%%%%%%%%%%%%%%%%%%%%%%%%%%%%%%

% Variables
Sbar=S(length(t));
Ebar=E(length(t));
Isbar=Is(length(t));
Iabar=Ia(length(t));
Hcbar=Hc(length(t));
Hmbar=Hm(length(t));
Rbar=R(length(t));
Dbar=D(length(t));
Envbar=Env(length(t));

% Case fatality rate
Mbar=M(length(t));
Pbar=P(length(t));

% Case fatality rate from formulas
Mbar1=D(1)/(S(1)-Sbar);
Pbar1=D(1)/(E(1)+Is(1)+Ia(1));
%%%-%%%%%%%%%%%%%%%%%%%%%%%%%%%%%%%%%%%%%
%                   FIGURES
%%%%%%%%%%%%%%%%%%%%%%%%%%%%%%%%%%%%%%%%
%plot(t,Hc,'m','LineWidth', 2)
%plot(t,D,'m','LineWidth', 2)
%plot(t,real_infected,'m','LineWidth', 2)
plot(t,Is,'m--',t,Ia,'m','LineWidth', 2)
%hold on
%'g',t,Ia,'m',,t,Hm,'k'%t,Eq,'b',t,Enq,'c',,t,Env,'i'
%hold on
% plot(t,Is,'m',t,Ia,'g','LineWidth', 2)%t,Hm,'k',t,Hc,'r',t,D,'c',

%plot(t,Is,'m',t,Ia,'g',t,D,'k',t,Hc,'r','LineWidth', 2
xlim([t(1) t(end)])
ylim([0 0.15e-1])
xlabel('Time (days) since March 13,2020')
ylabel('Cases (fraction of the population)')
title('Active covid-19 cases prediction for Urban Population of Ethiopia')
%title('Critical covid-19 cases prediction for Urban Population of Ethiopia')
legend({'30% hand wash 40% Social distancing and 15% wear 35% efficient facemask'})
 %hold on
% 
%figure
%plot(t, CaseTotal,'k','LineWidth', 2)

%%%%%%%%%%%%%%%%%%%%%%%%%%%%%%%%%%%%%%%%%%%%%%%%%% 
%                  SENSETIVITY ANALYSIS
%This code gives the parameters and the intervals
%in which they are allowed to vary
%%%%%%%%%%%%%%%%%%%%%%%%%%%%%%%%%%%%%%%%%%%%%%%%%%%
name            kind    start     finish   peak 
SD      	 0      0          1        0.5
FM      	 0      0          1        0.5
HW      	 0      0          1        0.4
c       	 0      0          1        0.5
beta1  		 0      0         1       0.807
beta2   	 0      0         0.5       0.4
pi       	 0      0         0.1       0.03
mu      	 0      0         0.1       0.0064
K       	 0      0         1.5       1
varepsilon       0      0        0.2        0.06
sigma    	 0      0         0.3       0.2
theta    	 0      0         1       0.8
y   		 0      0         1       0.7
etaa  		 0      0         1         0.8
w 		 0      0         1         0.6
alpha1  	 0      0         0.1       0.015
alpha2           0      0         0.1       0.015
a    		 0      0         0.5       0.4315
b    		 0      0         0.9       0.61
rho    		 0      0         0.1       0.001
e    		 0      0         1         0.6
%%%%%%%%%%%%%%%%%%%%%%%%%%%%%%%%%%%%%%%%%%
% we have to run Latin Hypercube first, 
%then define a new matrix C to be para.
%%%%%%%%%%%%%%%%%%%%%%%%%%%%%%%%%%%%%%%%%
for i=1:2000;
    SD(i)=para(i,1);
    FM(i)=para(i,2);
   HW(i)=para(i,3);
    c(i)=para(i,4);
    beta1(i)=para(i,5);
    beta2(i)=para(i,6);
    pi(i)=para(i,7); 
    mu(i)=para(i,8);
    K(i)= para(i,9);
    varepsilon(i)=para(i, 10);
    sigma(i)=para(i, 11);
    theta(i)=para(i, 12);
    y(i)=para(i, 13);
    etaa(i)=para(i, 14);
    w(i)=para(i, 15);
    alpha1(i)=para(i, 16);
    alpha2(i)=para(i, 17);
    a(i)=para(i, 18);
    b(i)=para(i, 19);
    rho(i)=para(i,20);
    e(i)=para(i,21);
    
    r1(i) =1;
    r2(i) = rho(i) + varepsilon(i) +y(i);
    r3(i) =e(i)+alpha1(i)+w(i);
    r4(i)=(1-SD(i))*(1-c(i)*FM(i))*(1-HW(i));
R_C(i)=(r4(i)*beta1(i)*(varepsilon(i)*epsilon(i) +theta(i)*r2(i))/r1(i)*r2(i)*r3(i))+(r4(i)*beta1(i)*etaa(i)*epsilon(i)/(r1(i)*r2(i)))...
  +r4(i)*(beta2(i)/(K(i)*(a(i)+b(i))))*(b(i)*theta(i)*r2(i)+epsilon(i)*(varepsilon(i)*b(i)+a(i)*r3(i)))/(r1(i)*r2(i)*r3(i));
 
end

v=0;
figure(1)
plot(SD, log(R_C), '.', SD, v)
xlabel('physical distancing, SD ')
ylabel('R_{0}')

figure(2)
plot(FM, log(R_C), '.', FM, v)
xlabel('facemasking , FM')
ylabel('R_{0}')

figure(3)
plot(HW, log(R_C), '.', HW, v)
xlabel(' Hand wash  , HW')
ylabel('R_{0}')

figure(4)
plot(c, log(R_C), '.', c, v)
xlabel('efficacy of face mask , c')
ylabel('R_{0}')

figure(5)
plot(beta1, log(R_C), '.', beta1, v)
xlabel(' humantohuman transmission , \beta_{1}')
ylabel('R_{0}')

figure(6)
plot(beta2, log(R_C), '.', beta2, v)
xlabel(' env. to human transmisstion rate , \beta_{2}')
ylabel('R_{0}')

figure(7)
plot(pi, log(R_C), '.', pi, v)
xlabel('birth rate, \pi')
ylabel('R_{0}')

figure(8)
plot(mu, log(R_C), '.', mu, v)
xlabel('natural human mortality, \mu')
ylabel('R_{0}')

figure(9)
plot(K, log(R_C), '.', K, v)
xlabel('clean Env, K')
ylabel('R_{0}')

figure(11)
 plot(varepsilon, log(R_C), '.', varepsilon, v)
 xlabel(' rate of developing symptoms, \varepsilon')
 ylabel('log(R_0)')
 
 figure(12)
 plot(sigma, log(R_C), '.', sigma, v)
 xlabel(' indubation, \sigma')
 ylabel('log(R_0)')

 figure(13)
 plot(theta, log(R_C), '.', theta, v)
 xlabel(' rate of being symptomatic, \theta')
 ylabel('log(R_0)')
 
 figure(14)
 plot(y, log(R_C), '.', y, v)
 xlabel(' rate of recovery for Asymptomatic, \epsilon')
 ylabel('log(R_0)')
 
 figure(15)
 plot(etaa, log(R_C), '.', etaa, v)
 xlabel(' infectiousness of Asymptomatic relative to symptomatic, \eta_{a}')
 ylabel('log(R_0)')
 
 figure(16)
 plot(w, log(R_C), '.', w, v)
 xlabel(' rate of  recovery for symptomatic, \omega')
 ylabel('log(R_0)')
 
 figure(17)
 plot(alpha1, log(R_C), '.', alpha1, v)
 xlabel(' death rate of  Asymptomatic, \alpha_{1}')
 ylabel('log(R_0)')
 
  figure(18)
 plot(alpha2, log(R_C), '.', alpha2, v)
 xlabel(' death rate of  symptomatic, \alpha_{2}')
 ylabel('log(R_0)')
 
  figure(19)
 plot(a, log(R_C), '.', a, v)
 xlabel(' env. infection rate by Asymptomatic, a')
 ylabel('log(R_0)')
 
  figure(20)
 plot(b, log(R_C), '.', b, v)
 xlabel(' env. infection rate by symptomatic, b')
 ylabel('log(R_0)')
 
 figure(21)
 plot(rho, log(R_C), '.', rho, v)
 xlabel(' rate of being isolated, \rho')
 ylabel('log(R_0)')
 
  figure(22)
 plot(e, log(R_C), '.', e, v)
 xlabel(' rate of being detected, e')
 ylabel('log(R_0)')

function [R_C] = calculation(para)
for i=1:2000;
   
    SD(i)=para(i,1);
    FM(i)=para(i,2);
   HW(i)=para(i,3);
    c(i)=para(i,4);
    beta1(i)=para(i,5);
    beta2(i)=para(i,6);
    pi(i)=para(i,7); 
    mu(i)=para(i,8);
    K(i)= para(i,9);
    varepsilon(i)=para(i, 10);
    sigma(i)=para(i, 11);
    theta(i)=para(i, 12);
    y(i)=para(i, 13);
    etaa(i)=para(i, 14);
    w(i)=para(i, 15);
    alpha1(i)=para(i, 16);
    alpha2(i)=para(i, 17);
    a(i)=para(i, 18);
    b(i)=para(i, 19);
    rho(i)=para(i,20);
    e(i)=para(i,21);   
    r1(i) =1;
    r2(i) = rho(i) + varepsilon(i) +y(i);
    r3(i) =e(i)+alpha1(i)+w(i);
    r4(i)=(1-SD(i))*(1-c(i)*FM(i))*(1-HW(i));
R_C(i)=(r4(i)*beta1(i)*(varepsilon(i)*(1-theta(i)) +theta(i)*r2(i))/r1(i)*r2(i)*r3(i))+(r4(i)*beta1(i)*etaa(i)*(1-theta(i))/(r1(i)*r2(i)))...
                    +r4(i)*(beta2(i)/(K(i)*(a(i)+b(i))))*(b(i)*theta(i)*r2(i)+(1-theta(i))*(varepsilon(i)*b(i)+a(i)*r3(i)))/(r1(i)*r2(i)*r3(i));
 
end
clear;
% Calling program to generated PRCC for LHS which is given above ; call the LHS program which
% generates the sample; all input variables are included in the LHS program
% and output of the program is the matrix CC from Blower's technique paper

LHS; % call the LHS program
b = size(latin_output);
c = length(latin_output);

num = b(2);

    % delcare initial parameters
    
    rank_outcome = zeros(2000,1);
    rank = zeros(2000,10);
    outcome = zeros(2000,100);
    parameters = zeros(2000,10);
    CC = zeros(10,10);
    lengthofmatrix = b(2);
    % read in data from LHS; program creates matrices outcome and
    % parameters that are used to calculate the PRCCs
    % variables are then ranked and results are put into rank_outcome
    % matrix which is fed into create_rank_matrix which creates a matrix of the ranks of each
    % parameter for each simulation; the CC matrix then created in the last
    % program
    
    [parameters, outcome] = read_in_data(N, num, latin_output);
    [rank_outcome] = create_outcome_rank(N, num, outcome);
    [rank, ranks] = create_rank_matrix(N, num, parameters, rank, rank_outcome);
    [CC] = make_c_matrix(N, num, rank);
    dlmwrite('prccvals.txt', CC);

set(0,'defaulttextinterpreter','tex');
fig11 = figure(11);
barh(CC(1:length(CC)-1,length(CC)))
set(gca,'YTick',1:21);
title('Sensitivities')

legend(' (p<0.05)')

[hx,hy] = format_ticks(gca,...
    {'$PRCCs $','$-0.5$','$-0.4$','$-0.3$','$-0.2$','$-0.1$','$0$','$0.1$','$0.2$','$0.3$','$0.4$','$0.5$','$0.6$'},...
    {'SD','FM','HW','c ', '\beta_{1}', '\beta_{2}', '\pi', '\mu','K','\epsilon','\sigma','\theta','y','\eta_{a}','w','\alpha_{1}','\alpha_{2}','a','b','\rho','e'},...
    -0.6:0.1:0.6,[],0,0,[],...
    'FontSize',12, 'FontWeight', 'Bold');
saveas(fig11,'malariasensitivity','png');

%%%%%%%%%%%%%%%%%%%%%%%%%%%%%%%%%%%%%%%%%%%%
% By taking these values, to check False discovery rate,we used R-statisicalsoftware. 
%%%%%%%%%%%%%%%%%%%%%%%%%%%%%%%%%%%%%%%%
